# Supplementary material for: Inferring human neutral genetic variation from craniodental phenotypes
Source: PNAS Nexus. 2023 Jul 3;2(7):pgad217. doi: 10.1093/pnasnexus/pgad217 (PMC10338903; doi:10.1093/pnasnexus/pgad217)
Supplement: pgad217_Supplementary_Data [file pgad217_supplementary_data.zip]

Archive with 14 entries (14 files):
- PNASNEXUS-PNASNEXUS-2023-00352R-s01.pdf
- PNASNEXUS-PNASNEXUS-2023-00352R-s02.xlsx
- PNASNEXUS-PNASNEXUS-2023-00352R-s03.xlsx
- PNASNEXUS-PNASNEXUS-2023-00352R-s04.xlsx
- PNASNEXUS-PNASNEXUS-2023-00352R-s05.xlsx
- PNASNEXUS-PNASNEXUS-2023-00352R-s06.xlsx
- PNASNEXUS-PNASNEXUS-2023-00352R-s07.xlsx
- PNASNEXUS-PNASNEXUS-2023-00352R-s08.xlsx
- PNASNEXUS-PNASNEXUS-2023-00352R-s09.xlsx
- PNASNEXUS-PNASNEXUS-2023-00352R-s10.xlsx
- PNASNEXUS-PNASNEXUS-2023-00352R-s11.xlsx
- PNASNEXUS-PNASNEXUS-2023-00352R-s12.xlsx
- PNASNEXUS-PNASNEXUS-2023-00352R-s13.xlsx
- PNASNEXUS-PNASNEXUS-2023-00352R-s14.xlsx
