# Supplementary material for: Inferring human neutral genetic variation from craniodental phenotypes
Source: PNAS Nexus. 2023 Jul 3;2(7):pgad217. doi: 10.1093/pnasnexus/pgad217 (PMC10338903; doi:10.1093/pnasnexus/pgad217)
Supplement: pgad217_Supplementary_Data [file pgad217_supplementary_data.zip › PNASNEXUS-PNASNEXUS-2023-00352R-s02.xlsx]

## Sheet: Sheet1
FST distance matrix
	ALEU	ARIZ	AUST	BORN	ENGL	ESIB	GREE	ITAL	JAPA	KENY	MALA	MONG	NBRI	NEPA	NETH	NFEN	NGUI	NIGE	PERU	PHIL	SAFR	SFIN	SOMA	THAI	VANU	VIET
ALEU	0	0.1257	0.148	0.0746	0.0326	0.0746	0.0358	0.0348	0.0775	0.1306	0.0661	0.0585	0.1355	0.07	0.0333	0.0325	0.1639	0.1428	0.0787	0.0891	0.1891	0.0281	0.0831	0.0688	0.1308	0.0774
ARIZ	0.1257	0	0.2274	0.1393	0.1634	0.1195	0.1596	0.1596	0.1274	0.2417	0.1365	0.1242	0.1968	0.1482	0.1663	0.1727	0.2286	0.2118	0.064	0.1452	0.2736	0.1505	0.1904	0.1391	0.1923	0.1336
AUST	0.148	0.2274	0	0.1223	0.1613	0.1701	0.1529	0.1553	0.1407	0.1991	0.1244	0.1352	0.0569	0.1392	0.1612	0.1635	0.0642	0.1838	0.1917	0.1454	0.2395	0.1523	0.1587	0.1345	0.0501	0.1363
BORN	0.0746	0.1393	0.1223	0	0.1119	0.0775	0.1073	0.1072	0.0267	0.1537	0.0041	0.0225	0.1008	0.0489	0.1108	0.0919	0.1294	0.1567	0.1036	0.0172	0.2041	0.1027	0.1187	0.0167	0.0969	0.0105
ENGL	0.0326	0.1634	0.1613	0.1119	0	0.1272	0.0043	0.0036	0.12	0.1358	0.0984	0.0992	0.1581	0.0989	0.0007	0.027	0.1793	0.1488	0.1212	0.1259	0.1933	0.0069	0.0807	0.1018	0.1534	0.1163
ESIB	0.0746	0.1195	0.1701	0.0775	0.1272	0	0.1255	0.1253	0.0639	0.1924	0.0735	0.0525	0.1517	0.0832	0.1283	0.1076	0.1794	0.1842	0.089	0.0858	0.2388	0.1136	0.1525	0.0763	0.1469	0.0708
GREE	0.0358	0.1596	0.1529	0.1073	0.0043	0.1255	0	0.0008	0.1159	0.1296	0.0943	0.0954	0.1527	0.0954	0.0045	0.0301	0.1715	0.1469	0.1191	0.1217	0.1891	0.0123	0.0749	0.0975	0.1485	0.1119
ITAL	0.0348	0.1596	0.1553	0.1072	0.0036	0.1253	0.0008	0	0.1161	0.1275	0.0943	0.0954	0.155	0.0946	0.0038	0.0296	0.1745	0.145	0.1188	0.1213	0.188	0.0117	0.0735	0.0977	0.1503	0.1119
JAPA	0.0775	0.1274	0.1407	0.0267	0.12	0.0639	0.1159	0.1161	0	0.1702	0.0234	0.0077	0.1216	0.0451	0.12	0.0955	0.1512	0.169	0.0968	0.0294	0.2187	0.1084	0.1339	0.0257	0.1181	0.0139
KENY	0.1306	0.2417	0.1991	0.1537	0.1358	0.1924	0.1296	0.1275	0.1702	0	0.1419	0.1454	0.2043	0.1469	0.133	0.1199	0.2278	0.0155	0.1829	0.1723	0.0749	0.1388	0.024	0.1479	0.2003	0.1591
MALA	0.0661	0.1365	0.1244	0.0041	0.0984	0.0735	0.0943	0.0943	0.0234	0.1419	0	0.0177	0.1027	0.0401	0.0971	0.079	0.134	0.1479	0.097	0.0162	0.1977	0.0906	0.1059	0.0093	0.0991	0.006
MONG	0.0585	0.1242	0.1352	0.0225	0.0992	0.0525	0.0954	0.0954	0.0077	0.1454	0.0177	0	0.1152	0.0348	0.0984	0.0742	0.1458	0.1527	0.0864	0.0275	0.201	0.0888	0.1115	0.0201	0.111	0.0109
NBRI	0.1355	0.1968	0.0569	0.1008	0.1581	0.1517	0.1527	0.155	0.1216	0.2043	0.1027	0.1152	0	0.1223	0.1588	0.1504	0.0369	0.2044	0.1714	0.1187	0.2469	0.1494	0.1711	0.1137	0.0057	0.1148
NEPA	0.07	0.1482	0.1392	0.0489	0.0989	0.0832	0.0954	0.0946	0.0451	0.1469	0.0401	0.0348	0.1223	0	0.0979	0.0874	0.1507	0.1521	0.1075	0.0599	0.2015	0.0917	0.11	0.0439	0.1183	0.0434
NETH	0.0333	0.1663	0.1612	0.1108	0.0007	0.1283	0.0045	0.0038	0.12	0.133	0.0971	0.0984	0.1588	0.0979	0	0.0263	0.1811	0.1459	0.1205	0.1262	0.19	0.0076	0.0775	0.1007	0.1538	0.1158
NFEN	0.0325	0.1727	0.1635	0.0919	0.027	0.1076	0.0301	0.0296	0.0955	0.1199	0.079	0.0742	0.1504	0.0874	0.0263	0	0.1788	0.1393	0.1128	0.1075	0.1864	0.0198	0.0766	0.0853	0.1456	0.0949
NGUI	0.1639	0.2286	0.0642	0.1294	0.1793	0.1794	0.1715	0.1745	0.1512	0.2278	0.134	0.1458	0.0369	0.1507	0.1811	0.1788	0	0.2074	0.201	0.1524	0.2657	0.1672	0.1883	0.1453	0.0304	0.1468
NIGE	0.1428	0.2118	0.1838	0.1567	0.1488	0.1842	0.1469	0.145	0.169	0.0155	0.1479	0.1527	0.2044	0.1521	0.1459	0.1393	0.2074	0	0.179	0.1698	0.0672	0.154	0.0473	0.1512	0.2019	0.1607
PERU	0.0787	0.064	0.1917	0.1036	0.1212	0.089	0.1191	0.1188	0.0968	0.1829	0.097	0.0864	0.1714	0.1075	0.1205	0.1128	0.201	0.179	0	0.1157	0.2305	0.1124	0.1399	0.1015	0.1671	0.0994
PHIL	0.0891	0.1452	0.1454	0.0172	0.1259	0.0858	0.1217	0.1213	0.0294	0.1723	0.0162	0.0275	0.1187	0.0599	0.1262	0.1075	0.1524	0.1698	0.1157	0	0.2209	0.1159	0.1364	0.0285	0.116	0.0157
SAFR	0.1891	0.2736	0.2395	0.2041	0.1933	0.2388	0.1891	0.188	0.2187	0.0749	0.1977	0.201	0.2469	0.2015	0.19	0.1864	0.2657	0.0672	0.2305	0.2209	0	0.1965	0.0935	0.1989	0.243	0.2097
SFIN	0.0281	0.1505	0.1523	0.1027	0.0069	0.1136	0.0123	0.0117	0.1084	0.1388	0.0906	0.0888	0.1494	0.0917	0.0076	0.0198	0.1672	0.154	0.1124	0.1159	0.1965	0	0.0864	0.0937	0.1447	0.1067
SOMA	0.0831	0.1904	0.1587	0.1187	0.0807	0.1525	0.0749	0.0735	0.1339	0.024	0.1059	0.1115	0.1711	0.11	0.0775	0.0766	0.1883	0.0473	0.1399	0.1364	0.0935	0.0864	0	0.111	0.1665	0.1245
THAI	0.0688	0.1391	0.1345	0.0167	0.1018	0.0763	0.0975	0.0977	0.0257	0.1479	0.0093	0.0201	0.1137	0.0439	0.1007	0.0853	0.1453	0.1512	0.1015	0.0285	0.1989	0.0937	0.111	0	0.1102	0.0122
VANU	0.1308	0.1923	0.0501	0.0969	0.1534	0.1469	0.1485	0.1503	0.1181	0.2003	0.0991	0.111	0.0057	0.1183	0.1538	0.1456	0.0304	0.2019	0.1671	0.116	0.243	0.1447	0.1665	0.1102	0	0.1115
VIET	0.0774	0.1336	0.1363	0.0105	0.1163	0.0708	0.1119	0.1119	0.0139	0.1591	0.006	0.0109	0.1148	0.0434	0.1158	0.0949	0.1468	0.1607	0.0994	0.0157	0.2097	0.1067	0.1245	0.0122	0.1115	0
