# Supplementary material for: Inferring human neutral genetic variation from craniodental phenotypes
Source: PNAS Nexus. 2023 Jul 3;2(7):pgad217. doi: 10.1093/pnasnexus/pgad217 (PMC10338903; doi:10.1093/pnasnexus/pgad217)
Supplement: pgad217_Supplementary_Data [file pgad217_supplementary_data.zip › PNASNEXUS-PNASNEXUS-2023-00352R-s03.xlsx]

## Sheet: Sheet1
cranial metric D2 distance matrix
	ALEU	ARIZ	AUST	BORN	ENGL	ESIB	GREE	ITAL	JAPA	KENY	MALA	MONG	NBRI	NEPA	NETH	NFEN	NGUI	NIGE	PERU	PHIL	SAFR	SFIN	SOMA	THAI	VANU	VIET
ALEU	0	13.8774	51.739	25.7722	27.6107	15.4449	27.2795	25.1345	21.6725	31.5705	21.7405	12.7621	31.6558	30.0776	21.7898	15.9226	31.572	38.0471	11.1677	20.8576	44.5187	27.1261	32.6601	20.7128	31.5033	24.939
ARIZ	13.8774	0	32.2119	11.453	20.4635	17.5537	14.5843	16.1378	11.9109	17.3299	10.5209	16.8212	18.381	13.9413	19.8998	16.4763	17.6416	19.5375	5.52751	8.26167	31.5171	18.3409	17.7935	8.27215	20.1896	8.86897
AUST	51.739	32.2119	0	23.2383	35.8962	46.8603	34.3498	32.4351	34.2982	18.286	26.2665	53.7915	10.3959	20.9546	38.2084	40.4269	12.2566	17.7206	37.2065	25.9752	28.1323	35.5984	23.4085	30.2907	9.59445	34.0667
BORN	25.7722	11.453	23.2383	0	18.2831	22.2612	13.1316	14.1944	7.05937	10.8154	3.36708	19.9593	12.2191	5.99702	21.3211	15.8953	10.5544	11.0485	13.5074	1.98261	22.0231	16.7013	10.5052	3.13762	14.5797	4.89086
ENGL	27.6107	20.4635	35.8962	18.2831	0	31.6325	5.64545	3.20043	16.8587	19.3599	18.4537	24.4694	29.1343	14.3197	2.82742	5.86525	20.4856	22.4581	16.2902	17.5819	26.2132	5.02044	10.9458	18.9114	26.8746	23.5034
ESIB	15.4449	17.5536	46.8603	22.2612	31.6325	0	27.6131	28.4374	15.6665	29.9429	20.9826	12.7657	32.0453	26.3014	30.1027	23.7107	32.1497	34.3465	20.8313	19.5183	41.3117	31.1152	27.1419	17.4802	33.962	19.1138
GREE	27.2795	14.5843	34.3498	13.1316	5.64545	27.6131	0	3.76097	12.8188	21.2899	13.5215	24.4911	24.6101	11.1409	7.37118	8.66019	17.0022	21.2937	11.8219	11.5011	29.1473	5.91466	9.82567	12.9086	24.1941	17.0156
ITAL	25.1345	16.1378	32.4351	14.1944	3.20043	28.4374	3.76097	0	15.0261	21.2888	13.0054	21.8386	23.1271	11.8065	3.36697	5.5689	16.6466	22.6198	12.2632	13.276	30.3986	3.44388	12.6632	13.7027	22.6104	18.2559
JAPA	21.6725	11.9109	34.2982	7.05937	16.8587	15.6665	12.8188	15.0261	0	16.6383	8.37743	13.77	19.5227	12.3705	19.0026	16.2803	18.7081	20.5134	13.481	6.74747	23.4316	19.7606	12.2666	6.35826	23.5445	9.53846
KENY	31.5705	17.3299	18.286	10.8154	19.3599	29.9429	21.2899	21.2888	16.6383	0	15.0815	31.3942	15.2631	12.0931	24.0877	22.0917	12.9243	5.38048	24.5984	13.3678	10.1849	22.7969	9.22214	16.5964	14.7251	16.9221
MALA	21.7405	10.5209	26.2665	3.36708	18.4537	20.9826	13.5215	13.0054	8.37743	15.0815	0	17.8094	14.4846	7.70052	19.0513	14.2506	11.5095	12.4194	10.6147	2.45271	25.5591	16.4503	12.5573	2.48123	15.5778	5.89266
MONG	12.7621	16.8212	53.7915	19.9593	24.4694	12.7657	24.4911	21.8386	13.77	31.3942	17.8094	0	38.3931	26.4642	22.8129	16.2827	38.6552	35.5188	18.3711	15.0786	37.776	24.6852	30.0834	13.7623	39.6525	18.1658
NBRI	31.6558	18.381	10.3959	12.2191	29.1343	32.0453	24.6101	23.1271	19.5227	15.2631	14.4846	38.3931	0	15.2745	28.8472	28.1555	6.39292	16.8267	20.0535	15.3322	29.2154	28.1359	21.222	17.5664	3.70439	19.8695
NEPA	30.0776	13.9413	20.9546	5.99702	14.3197	26.3014	11.1409	11.8065	12.3705	12.0931	7.70052	26.4642	15.2745	0	16.6643	15.8077	9.39197	10.9655	13.8934	7.05926	22.6938	16.5201	9.59034	9.43024	13.2628	11.8742
NETH	21.7898	19.8998	38.2084	21.3211	2.82742	30.1027	7.37118	3.36697	19.0026	24.0877	19.0513	22.8129	28.8472	16.6643	0	4.11337	21.0472	26.5861	13.5121	19.9828	29.8532	6.07877	16.4693	20.2266	26.2763	26.5607
NFEN	15.9226	16.4763	40.4269	15.8953	5.86525	23.7107	8.66019	5.5689	16.2803	22.0917	14.2506	16.2827	28.1555	15.8077	4.11337	0	22.3551	24.6544	10.9755	13.9351	29.8261	6.58944	16.1835	14.2444	28.3434	19.6579
NGUI	31.572	17.6416	12.2566	10.5544	20.4856	32.1497	17.0022	16.6466	18.7081	12.9243	11.5095	38.6552	6.39292	9.39197	21.0472	22.3551	0	13.6442	16.0047	13.5265	25.7887	20.9332	14.2637	16.4345	6.76941	18.9265
NIGE	38.0471	19.5375	17.7206	11.0485	22.4581	34.3465	21.2937	22.6198	20.5134	5.38048	12.4194	35.5188	16.8267	10.9655	26.5861	24.6544	13.6442	0	26.6003	12.205	17.593	25.0606	11.7071	15.8967	14.4405	17.842
PERU	11.1677	5.52751	37.2065	13.5074	16.2902	20.8313	11.8219	12.2632	13.481	24.5984	10.6147	18.3711	20.0535	13.8934	13.5121	10.9755	16.0047	26.6003	0	10.8999	38.1337	15.318	20.5778	10.966	20.797	13.7558
PHIL	20.8576	8.26167	25.9752	1.98261	17.5819	19.5183	11.5011	13.276	6.74747	13.3678	2.45271	15.0786	15.3322	7.05926	19.9828	13.9351	13.5265	12.205	10.8999	0	23.9864	16.4511	11.4863	2.3606	16.9284	3.77894
SAFR	44.5187	31.5171	28.1323	22.0231	26.2132	41.3117	29.1473	30.3986	23.4316	10.1849	25.5591	37.776	29.2154	22.6938	29.8532	29.8261	25.7887	17.593	38.1337	23.9864	0	30.7478	17.7608	26.107	28.3434	28.9212
SFIN	27.1261	18.3409	35.5984	16.7013	5.02044	31.1152	5.91466	3.44388	19.7606	22.7969	16.4503	24.6852	28.1359	16.5201	6.07877	6.58944	20.9332	25.0606	15.318	16.4511	30.7478	0	13.4827	16.0418	26.8056	19.6644
SOMA	32.6601	17.7935	23.4085	10.5052	10.9458	27.1419	9.82567	12.6632	12.2666	9.22214	12.5573	30.0834	21.222	9.59034	16.4693	16.1835	14.2637	11.7071	20.5778	11.4863	17.7608	13.4827	0	12.3383	21.0685	15.556
THAI	20.7128	8.27215	30.2907	3.13762	18.9114	17.4802	12.9086	13.7027	6.35826	16.5964	2.48123	13.7622	17.5664	9.43024	20.2266	14.2444	16.4345	15.8967	10.966	2.3606	26.107	16.0418	12.3383	0	20.1094	3.71259
VANU	31.5033	20.1896	9.59445	14.5797	26.8746	33.962	24.1941	22.6104	23.5445	14.7251	15.5778	39.6525	3.70439	13.2628	26.2763	28.3434	6.76941	14.4405	20.797	16.9284	28.3434	26.8056	21.0685	20.1094	0	22.5706
VIET	24.939	8.86897	34.0667	4.89086	23.5034	19.1138	17.0156	18.2559	9.53846	16.9221	5.89266	18.1658	19.8695	11.8742	26.5607	19.6579	18.9265	17.842	13.7558	3.77894	28.9212	19.6644	15.556	3.71259	22.5706	0
