# Supplementary material for: Inferring human neutral genetic variation from craniodental phenotypes
Source: PNAS Nexus. 2023 Jul 3;2(7):pgad217. doi: 10.1093/pnasnexus/pgad217 (PMC10338903; doi:10.1093/pnasnexus/pgad217)
Supplement: pgad217_Supplementary_Data [file pgad217_supplementary_data.zip › PNASNEXUS-PNASNEXUS-2023-00352R-s04.xlsx]

## Sheet: Sheet1
dental metric D2 distance matrix
	ALEU	ARIZ	AUST	BORN	ENGL	ESIB	GREE	ITAL	JAPA	KENY	MALA	MONG	NBRI	NEPA	NETH	NFEN	NGUI	NIGE	PERU	PHIL	SAFR	SFIN	SOMA	THAI	VANU	VIET
ALEU	0	3.5943	15.2318	7.49646	10.4977	6.50952	10.0395	11.7498	9.01124	9.58495	7.58821	5.86182	9.17979	9.01931	9.10762	10.3877	7.40885	9.03639	3.24463	6.9083	10.6217	12.0639	7.76752	5.37328	9.21555	14.3065
ARIZ	3.5943	0	13.3133	7.56774	12.1895	7.05507	10.1581	12.8634	10.4796	10.5721	9.58656	7.35269	10.4406	12.6047	8.95021	11.9039	9.73296	9.97514	4.37151	7.41822	11.044	11.9908	7.80518	8.21002	11.7606	16.0522
AUST	15.2318	13.3133	0	12.4552	12.1228	11.7863	13.9374	12.3568	9.09106	9.53203	13.5512	10.8042	11.8384	12.4911	11.275	14.472	10.718	10.7807	10.797	8.80419	12.1731	20.8573	9.38177	11.0681	12.6037	16.744
BORN	7.49646	7.56774	12.4552	0	6.06308	8.63284	4.9721	6.46933	5.52817	5.21859	1.51285	2.52352	2.81748	6.35503	6.44368	8.55884	3.39935	5.30358	5.153	2.19238	8.0944	10.4122	2.75331	2.55846	3.82325	8.71143
ENGL	10.4977	12.1895	12.1228	6.06308	0	9.30742	3.67647	1.29725	8.71039	5.57554	6.22529	4.53219	5.57513	6.17064	2.93244	7.8041	3.27436	8.09057	7.12397	5.87125	7.72662	10.2516	5.06131	6.15028	4.9349	8.28388
ESIB	6.50952	7.05507	11.7863	8.63284	9.30742	0	12.1365	11.154	8.20405	6.56608	9.89651	6.57615	7.47091	11.4691	8.978	12.3743	7.03595	8.26266	4.25081	7.01422	8.19997	10.6926	6.68358	7.6037	8.1171	13.8454
GREE	10.0395	10.1581	13.9374	4.9721	3.67647	12.1365	0	3.26653	8.30406	7.05409	4.85035	5.44768	6.17881	6.44899	3.19557	7.78747	5.18942	6.85368	7.52919	6.31984	9.06965	8.74731	6.02611	7.16861	6.10703	9.11095
ITAL	11.7498	12.8634	12.3568	6.46933	1.29725	11.154	3.26653	0	9.42181	6.96111	6.69282	6.01214	5.42742	6.3454	2.53156	9.82996	4.14558	9.82562	8.23385	6.61333	8.30966	10.0058	5.5184	7.18605	5.9335	8.11581
JAPA	9.01124	10.4796	9.09106	5.52817	8.71039	8.20405	8.30406	9.42181	0	6.13452	5.52013	5.11484	5.37345	5.17884	9.02119	10.0451	5.11255	6.46275	6.15261	5.11503	9.4647	12.1177	6.44742	4.8652	6.1053	9.98725
KENY	9.58495	10.5721	9.53203	5.21859	5.57554	6.56608	7.05409	6.96111	6.13452	0	4.09958	3.83934	4.98893	5.52791	7.06169	8.79089	4.07359	2.88845	4.36021	3.21414	2.87336	11.1522	2.03288	3.67582	5.05772	9.20603
MALA	7.58821	9.58656	13.5512	1.51285	6.22529	9.89651	4.85035	6.69282	5.52013	4.09958	0	2.98059	3.27299	5.46172	7.24634	6.5021	3.28558	4.4427	4.91419	2.66227	8.45418	10.2923	2.9547	2.16169	4.00668	8.88209
MONG	5.86182	7.35269	10.8042	2.52352	4.53219	6.57615	5.44768	6.01214	5.11484	3.83934	2.98059	0	4.11876	5.65093	5.80574	5.58352	3.60929	6.10386	3.07929	3.42616	6.36615	9.56727	4.01705	2.55737	4.67917	7.74319
NBRI	9.17979	10.4406	11.8384	2.81748	5.57513	7.47091	6.17881	5.42742	5.37345	4.98893	3.27299	4.11876	0	3.37015	7.09022	8.6911	2.35148	4.98191	4.93712	2.00809	7.04625	9.70867	4.06184	4.02215	1.74798	8.28086
NEPA	9.01931	12.6047	12.4911	6.35503	6.17064	11.4691	6.44899	6.3454	5.17884	5.52791	5.46172	5.65093	3.37015	0	6.67958	9.14528	3.95731	4.80783	6.78136	3.92257	6.45775	9.73019	5.98277	4.84667	4.46804	7.35069
NETH	9.10762	8.95021	11.275	6.44368	2.93244	8.978	3.19557	2.53156	9.02119	7.06169	7.24634	5.80574	7.09022	6.67958	0	8.68091	5.67253	8.47638	7.31307	5.64686	9.34293	7.91865	5.69404	6.64706	7.42443	6.07634
NFEN	10.3877	11.9039	14.472	8.55884	7.8041	12.3743	7.78747	9.82996	10.0451	8.79089	6.5021	5.58352	8.6911	9.14528	8.68091	0	8.02438	8.98073	6.37406	7.0915	12.3244	12.9023	8.10126	8.42011	9.27789	9.67108
NGUI	7.40885	9.73296	10.718	3.39935	3.27436	7.03595	5.18942	4.14558	5.11255	4.07359	3.28558	3.60929	2.35148	3.95731	5.67253	8.02438	0	4.37464	4.84392	2.50091	5.44448	8.18818	2.81269	3.33601	1.71264	7.64726
NIGE	9.03639	9.97514	10.7807	5.30358	8.09057	8.26266	6.85368	9.82562	6.46275	2.88845	4.4427	6.10386	4.98191	4.80783	8.47638	8.98073	4.37464	0	5.76584	3.27244	4.16352	9.57886	3.09763	4.94038	4.56808	10.567
PERU	3.24463	4.37151	10.797	5.153	7.12397	4.25081	7.52919	8.23385	6.15261	4.36021	4.91419	3.07929	4.93712	6.78136	7.31307	6.37406	4.84392	5.76584	0	3.49468	6.25089	11.7917	3.71264	3.53	6.21505	9.65598
PHIL	6.9083	7.41822	8.80419	2.19238	5.87125	7.01422	6.31984	6.61333	5.11503	3.21414	2.66227	3.42616	2.00809	3.92257	5.64686	7.0915	2.50091	3.27244	3.49468	0	5.86901	9.95137	1.86469	2.15722	2.9751	6.15724
SAFR	10.6217	11.044	12.1731	8.0944	7.72662	8.19997	9.06965	8.30966	9.4647	2.87336	8.45418	6.36615	7.04625	6.45775	9.34293	12.3244	5.44448	4.16352	6.25089	5.86901	0	10.1337	3.70283	7.00285	7.26228	12.0691
SFIN	12.0639	11.9908	20.8573	10.4122	10.2516	10.6926	8.74731	10.0058	12.1177	11.1522	10.2923	9.56727	9.70867	9.73019	7.91865	12.9023	8.18818	9.57886	11.7917	9.95137	10.1337	0	10.5862	9.89731	10.4873	10.7926
SOMA	7.76752	7.80518	9.38177	2.75331	5.06131	6.68358	6.02611	5.5184	6.44742	2.03288	2.9547	4.01705	4.06184	5.98277	5.69404	8.10126	2.81269	3.09763	3.71264	1.86469	3.70283	10.5862	0	2.94033	4.75693	7.62477
THAI	5.37328	8.21002	11.0681	2.55846	6.15028	7.6037	7.16861	7.18605	4.8652	3.67582	2.16169	2.55737	4.02215	4.84667	6.64706	8.42011	3.33601	4.94038	3.53	2.15722	7.00285	9.89731	2.94033	0	4.99701	8.1817
VANU	9.21555	11.7606	12.6037	3.82325	4.9349	8.1171	6.10703	5.9335	6.1053	5.05772	4.00668	4.67917	1.74798	4.46804	7.42443	9.27789	1.71264	4.56808	6.21505	2.9751	7.26228	10.4873	4.75693	4.99701	0	10.3223
VIET	14.3065	16.0522	16.744	8.71143	8.28388	13.8454	9.11095	8.11581	9.98725	9.20603	8.88209	7.74319	8.28086	7.35069	6.07634	9.67108	7.64726	10.567	9.65598	6.15724	12.0691	10.7926	7.62477	8.1817	10.3223	0
