# Supplementary material for: Inferring human neutral genetic variation from craniodental phenotypes
Source: PNAS Nexus. 2023 Jul 3;2(7):pgad217. doi: 10.1093/pnasnexus/pgad217 (PMC10338903; doi:10.1093/pnasnexus/pgad217)
Supplement: pgad217_Supplementary_Data [file pgad217_supplementary_data.zip › PNASNEXUS-PNASNEXUS-2023-00352R-s05.xlsx]

## Sheet: Sheet1
cranial non-metric trait D2 distance matrix
	ALEU	ARIZ	AUST	BORN	ENGL	ESIB	GREE	ITAL	JAPA	KENY	MALA	MONG	NBRI	NEPA	NETH	NFEN	NGUI	NIGE	PERU	PHIL	SAFR	SFIN	SOMA	THAI	VANU	VIET
ALEU	0	5.74407	8.94333	7.31452	7.85943	5.78517	8.92027	9.83674	5.8547	6.89874	7.91051	5.88534	6.89066	9.13408	8.80586	6.52245	8.44766	10.2958	5.49183	4.34099	8.30849	11.8577	6.1233	7.55662	8.36358	6.33458
ARIZ	5.74407	0	7.38286	7.04237	10.1795	6.47936	10.2272	10.0866	6.80827	6.91516	7.20877	6.42802	5.9166	6.13751	10.0267	5.5625	7.5168	10.0897	5.18162	4.78217	7.67558	12.7318	4.60124	5.1572	8.80018	7.58624
AUST	8.94333	7.38286	0	3.67428	5.84469	7.32207	5.17476	7.48641	5.76583	3.60937	4.26948	4.57191	2.55343	5.2812	6.50026	5.05234	2.64186	4.30158	9.03482	3.46825	4.57124	6.61529	3.43269	3.14764	3.9295	2.13695
BORN	7.31452	7.04237	3.67428	0	6.37355	3.87529	7.93617	6.74265	3.65928	5.23894	3.02789	4.26865	3.01788	3.16342	7.11564	6.11541	4.45262	7.84289	5.98554	2.13696	6.95954	6.07071	4.94219	3.97345	5.32514	2.04644
ENGL	7.85943	10.1795	5.84469	6.37355	0	8.14228	5.22843	2.10684	5.19653	8.03445	6.57228	4.20822	6.4767	7.41287	2.01377	5.71797	7.45211	10.3301	10.1848	5.84343	9.53676	2.33406	7.13192	7.9627	7.70692	5.41596
ESIB	5.78517	6.47936	7.32207	3.87529	8.14228	0	9.1662	9.58842	6.20023	9.22228	4.21918	5.15418	5.36063	7.17906	6.81753	5.84266	7.01879	11.1465	8.38076	4.12256	10.0723	9.02833	6.51648	5.16046	9.25209	5.54083
GREE	8.92027	10.2272	5.17476	7.93617	5.22843	9.1662	0	8.06602	8.2513	7.80716	6.67136	3.33944	6.83683	7.11275	7.92469	4.474	7.51039	11.5693	14.1842	5.45548	6.99596	8.76911	7.3459	7.99304	7.67636	7.46101
ITAL	9.83674	10.0866	7.48641	6.74265	2.10684	9.58842	8.06602	0	5.43887	8.38087	6.36931	6.11907	6.47957	7.97504	4.14108	8.77216	8.4873	10.7764	10.0196	5.74128	10.6363	4.74047	7.82858	7.80225	10.6178	5.85173
JAPA	5.8547	6.80827	5.76583	3.65928	5.19653	6.20023	8.2513	5.43887	0	3.06709	5.81951	3.25952	5.09433	4.86883	6.62405	8.24942	7.25672	6.44257	6.93172	3.81211	6.51576	8.60595	3.25274	3.48879	7.84092	3.68526
KENY	6.89874	6.91516	3.60937	5.23894	8.03445	9.22228	7.80716	8.38087	3.06709	0	7.5739	5.53608	4.18905	5.5842	9.86615	8.66546	5.42383	2.23538	7.3159	4.16472	4.61818	11.4673	1.84755	3.4859	7.02925	3.4451
MALA	7.91051	7.20877	4.26948	3.02789	6.57228	4.21918	6.67136	6.36931	5.81951	7.5739	0	4.6677	4.06487	3.21077	7.37764	5.25437	4.65478	10.5988	8.42398	2.03059	7.68207	6.79764	6.79268	2.89073	6.15072	4.02177
MONG	5.88534	6.42802	4.57191	4.26865	4.20822	5.15418	3.33944	6.11907	3.25952	5.53608	4.6677	0	4.64022	4.27876	5.44471	3.72127	5.90424	9.57295	10.323	2.92511	4.99705	7.33619	3.92448	5.00157	6.56609	4.91439
NBRI	6.89066	5.9166	2.55343	3.01788	6.4767	5.36063	6.83683	6.47957	5.09433	4.18905	4.06487	4.64022	0	4.23709	7.24208	5.55634	1.65846	4.96953	7.8951	2.21316	5.83974	8.65248	4.40388	2.53651	3.45059	1.99391
NEPA	9.13408	6.13751	5.2812	3.16342	7.41287	7.17906	7.11275	7.97504	4.86883	5.5842	3.21077	4.27876	4.23709	0	9.70733	6.46349	4.83321	10.1734	8.46484	2.64806	6.19025	9.02924	5.75906	3.25318	5.75287	5.17146
NETH	8.80586	10.0267	6.50026	7.11564	2.01377	6.81753	7.92469	4.14108	6.62405	9.86615	7.37764	5.44471	7.24208	9.70733	0	4.76741	8.0817	11.8919	10.2008	7.01951	11.3328	2.94149	7.03084	8.63534	8.74325	5.23345
NFEN	6.52245	5.5625	5.05234	6.11541	5.71797	5.84266	4.474	8.77216	8.24942	8.66546	5.25437	3.72127	5.55634	6.46349	4.76741	0	7.17433	12.5637	8.58387	4.53409	6.66599	6.29201	5.30006	7.14714	6.50367	6.14206
NGUI	8.44766	7.5168	2.64186	4.45262	7.45211	7.01879	7.51039	8.4873	7.25672	5.42383	4.65478	5.90424	1.65846	4.83321	8.0817	7.17433	0	5.83575	10.5853	2.62344	9.09141	9.27827	6.67069	3.11948	2.634	3.22996
NIGE	10.2958	10.0897	4.30158	7.84289	10.3301	11.1465	11.5693	10.7764	6.44257	2.23538	10.5988	9.57295	4.96953	10.1734	11.8919	12.5637	5.83575	0	9.55919	7.57018	7.37429	13.4031	4.10682	5.12556	9.18622	5.00193
PERU	5.49183	5.18162	9.03482	5.98554	10.1848	8.38076	14.1842	10.0196	6.93172	7.3159	8.42398	10.323	7.8951	8.46484	10.2008	8.58387	10.5853	9.55919	0	6.58198	9.84446	11.4292	6.5162	7.69489	10.1049	6.77958
PHIL	4.34099	4.78217	3.46825	2.13696	5.84343	4.12256	5.45548	5.74128	3.81211	4.16472	2.03059	2.92511	2.21316	2.64806	7.01951	4.53409	2.62344	7.57018	6.58198	0	6.20714	7.67226	4.02789	2.34823	4.84699	2.90871
SAFR	8.30849	7.67558	4.57124	6.95954	9.53676	10.0723	6.99596	10.6363	6.51576	4.61818	7.68207	4.99705	5.83974	6.19025	11.3328	6.66599	9.09141	7.37429	9.84446	6.20714	0	12.2077	2.67571	6.35025	9.68811	5.78341
SFIN	11.8577	12.7318	6.61529	6.07071	2.33406	9.02833	8.76911	4.74047	8.60595	11.4673	6.79764	7.33619	8.65248	9.02924	2.94149	6.29201	9.27827	13.4031	11.4292	7.67226	12.2077	0	9.35652	10.6033	9.15371	6.16403
SOMA	6.1233	4.60124	3.43269	4.94219	7.13192	6.51648	7.3459	7.82858	3.25274	1.84755	6.79268	3.92448	4.40388	5.75906	7.03084	5.30006	6.67069	4.10682	6.5162	4.02789	2.67571	9.35652	0	3.72168	8.748	3.75158
THAI	7.55662	5.1572	3.14764	3.97345	7.9627	5.16046	7.99304	7.80225	3.48879	3.4859	2.89073	5.00157	2.53651	3.25318	8.63534	7.14714	3.11948	5.12556	7.69489	2.34823	6.35025	10.6033	3.72168	0	5.51272	3.58866
VANU	8.36358	8.80018	3.9295	5.32514	7.70692	9.25209	7.67636	10.6178	7.84092	7.02925	6.15072	6.56609	3.45059	5.75287	8.74325	6.50367	2.634	9.18622	10.1049	4.84699	9.68811	9.15371	8.748	5.51272	0	3.67275
VIET	6.33458	7.58624	2.13695	2.04644	5.41596	5.54083	7.46101	5.85173	3.68526	3.4451	4.02177	4.91439	1.99391	5.17146	5.23345	6.14206	3.22996	5.00193	6.77958	2.90871	5.78341	6.16403	3.75158	3.58866	3.67275	0
