# Supplementary material for: Inferring human neutral genetic variation from craniodental phenotypes
Source: PNAS Nexus. 2023 Jul 3;2(7):pgad217. doi: 10.1093/pnasnexus/pgad217 (PMC10338903; doi:10.1093/pnasnexus/pgad217)
Supplement: pgad217_Supplementary_Data [file pgad217_supplementary_data.zip › PNASNEXUS-PNASNEXUS-2023-00352R-s06.xlsx]

## Sheet: Sheet1
dental non-metric trait D2 distance matrix
	ALEU	ARIZ	AUST	BORN	ENGL	ESIB	GREE	ITAL	JAPA	KENY	MALA	MONG	NBRI	NEPA	NETH	NFEN	NGUI	NIGE	PERU	PHIL	SAFR	SFIN	SOMA	THAI	VANU	VIET
ALEU	0	9.10495	26.6154	13.4659	21.4639	3.1474	21.9733	25.7314	9.73253	33.7945	16.9415	7.33336	23.8632	9.40843	23.0227	15.3439	26.4007	24.1738	19.3024	12.5331	34.7209	19.6345	29.4519	16.0055	20.84	12.8634
ARIZ	9.10495	0	24.5248	12.5003	22.7638	7.86947	24.9695	26.1521	8.38497	34.5508	17.22	8.65677	21.8258	12.4498	25.0178	17.1675	26.2289	25.8603	10.4417	9.72862	39.3159	19.8982	30.1833	20.5226	17.7465	11.0381
AUST	26.6154	24.5248	0	10.3928	22.733	23.1469	26.6627	25.8568	15.0683	22.4095	8.40888	17.9442	4.78218	12.0723	26.2975	14.796	14.0774	23.776	27.4501	9.32488	27.0594	27.8429	18.9386	13.4032	7.90479	9.40915
BORN	13.4659	12.5003	10.3928	0	12.3366	11.1841	16.1185	20.5387	5.28041	20.5096	5.51906	8.29715	10.7747	3.82467	15.1931	10.6564	15.01	14.1485	19.459	4.32424	24.5386	16.2129	17.6149	7.91959	8.34384	5.6285
ENGL	21.4639	22.7638	22.733	12.3366	0	21.5454	5.92439	8.89878	17.2971	17.1784	8.33727	17.2116	14.8765	11.5703	4.33342	9.90728	5.90038	11.7677	37.2205	13.1416	23.4383	6.31218	12.2636	16.01	8.07278	16.7808
ESIB	3.1474	7.86947	23.1469	11.1841	21.5454	0	25.9174	29.0104	8.02948	38.9863	15.7789	5.03591	23.102	6.49469	21.6323	13.1503	25.632	27.2341	13.1634	8.91987	38.8538	20.1745	31.5923	12.7723	19.3691	8.79763
GREE	21.9733	24.9695	26.6627	16.1185	5.92439	25.9174	0	7.64574	19.4504	13.1192	11.0065	22.0694	17.884	16.3166	9.85496	13.604	11.8304	11.9978	40.1167	18.9339	23.2636	4.72223	11.6434	20.2731	11.499	18.9046
ITAL	25.7314	26.1521	25.8568	20.5387	8.89878	29.0104	7.64574	0	23.7948	12.7043	12.7896	24.0435	14.644	18.3918	9.88052	16.2826	10.8791	9.22817	41.1383	18.5324	21.1748	10.5966	8.47272	25.1444	11.7217	20.2057
JAPA	9.73253	8.38497	15.0683	5.28041	17.2971	8.02948	19.4504	23.7948	0	30.8637	8.26886	3.84248	16.2821	5.22691	20.2583	11.849	21.1163	23.6215	15.97	5.0522	34.7661	19.0854	28.1328	10.0195	14.374	4.28525
KENY	33.7945	34.5508	22.4095	20.5096	17.1784	38.9863	13.1192	12.7043	30.8637	0	15.1065	35.8429	12.4326	26.501	23.0846	24.6427	14.2857	6.07915	47.9913	22.7629	8.96927	20.8587	4.48995	26.4622	10.024	25.2921
MALA	16.9415	17.22	8.40888	5.51906	8.33727	15.7789	11.0065	12.7896	8.26886	15.1065	0	10.1705	6.55868	6.86324	12.4473	9.04758	9.00081	13.9808	25.6651	4.24304	22.2107	13.1237	12.3377	6.87442	6.55601	6.2319
MONG	7.33336	8.65677	17.9442	8.29715	17.2116	5.03591	22.0694	24.0435	3.84248	35.8429	10.1705	0	19.6713	5.67043	18.4814	11.7782	20.1011	25.3456	15.9382	6.34962	33.1211	21.0337	29.3242	9.58641	16.6037	6.95388
NBRI	23.8632	21.8258	4.78218	10.7747	14.8765	23.102	17.884	14.644	16.2821	12.4326	6.55868	19.6713	0	11.7943	16.6797	10.6814	7.471	16.2878	28.1959	9.09816	18.5091	18.2414	9.07329	13.8518	4.11194	9.88326
NEPA	9.40843	12.4498	12.0723	3.82467	11.5703	6.49469	16.3166	18.3918	5.22691	26.501	6.86324	5.67043	11.7943	0	12.5682	8.66751	14.3084	18.9636	17.3525	4.32121	30.3899	14.0145	19.5324	8.40175	9.93675	4.62684
NETH	23.0227	25.0178	26.2975	15.1931	4.33342	21.6323	9.85496	9.88052	20.2583	23.0846	12.4473	18.4814	16.6797	12.5682	0	8.08133	9.31208	16.7905	35.7805	14.9859	28.3618	7.66722	15.232	17.3825	11.1203	18.4107
NFEN	15.3439	17.1675	14.796	10.6564	9.90728	13.1503	13.604	16.2826	11.849	24.6427	9.04758	11.7782	10.6814	8.66751	8.08133	0	9.53177	20.6157	19.4691	10.772	26.0898	9.16354	17.3047	9.72976	9.64332	9.37439
NGUI	26.4007	26.2289	14.0774	15.01	5.90038	25.632	11.8304	10.8791	21.1163	14.2857	9.00081	20.1011	7.471	14.3084	9.31208	9.53177	0	14.4383	36.5382	14.173	16.3677	11.6239	8.67261	15.3735	4.94221	15.5293
NIGE	24.1738	25.8603	23.776	14.1485	11.7677	27.2341	11.9978	9.22817	23.6215	6.07915	13.9808	25.3456	16.2878	18.9636	16.7905	20.6157	14.4383	0	40.4734	16.3192	10.8979	17.4537	6.41362	21.5324	9.46218	19.9605
PERU	19.3024	10.4417	27.4501	19.459	37.2205	13.1634	40.1167	41.1383	15.97	47.9913	25.6651	15.9382	28.1959	17.3525	35.7805	19.4691	36.5383	40.4734	0	16.1756	48.1788	33.1491	39.1207	22.6318	28.6135	12.8479
PHIL	12.5331	9.72862	9.32488	4.32424	13.1416	8.91987	18.9339	18.5324	5.0522	22.7629	4.24304	6.34962	9.09816	4.32121	14.9859	10.772	14.173	16.3192	16.1756	0	28.2942	18.1356	17.5137	7.62413	7.73057	2.68382
SAFR	34.7209	39.3159	27.0594	24.5386	23.4383	38.8538	23.2636	21.1748	34.7661	8.96927	22.2107	33.1211	18.5091	30.3899	28.3618	26.0898	16.3677	10.8979	48.1788	28.2942	0	31.6748	11.6007	24.6779	16.8731	29.4093
SFIN	19.6345	19.8982	27.8429	16.2129	6.31218	20.1745	4.72223	10.5966	19.0854	20.8587	13.1237	21.0337	18.2414	14.0145	7.66722	9.16354	11.6239	17.4537	33.1491	18.1356	31.6748	0	15.7539	19.697	11.5643	17.407
SOMA	29.4519	30.1833	18.9386	17.6149	12.2636	31.5923	11.6434	8.47272	28.1328	4.48995	12.3377	29.3242	9.07329	19.5324	15.232	17.3047	8.67261	6.41362	39.1207	17.5137	11.6007	15.7539	0	21.9035	7.27959	19.7247
THAI	16.0055	20.5226	13.4032	7.91959	16.01	12.7723	20.2731	25.1444	10.0195	26.4622	6.87442	9.58641	13.8518	8.40175	17.3825	9.72976	15.3735	21.5324	22.6318	7.62413	24.6779	19.697	21.9035	0	14.0061	6.30274
VANU	20.84	17.7465	7.90479	8.34384	8.07278	19.3691	11.499	11.7217	14.374	10.024	6.55601	16.6037	4.11194	9.93675	11.1203	9.64332	4.94221	9.46218	28.6135	7.73057	16.8731	11.5643	7.27959	14.0061	0	10.223
VIET	12.8634	11.0381	9.40915	5.6285	16.7808	8.79763	18.9046	20.2057	4.28525	25.2921	6.2319	6.95388	9.88326	4.62684	18.4107	9.37439	15.5293	19.9605	12.8479	2.68382	29.4093	17.407	19.7247	6.30274	10.223	0
