# Supplementary material for: Inferring human neutral genetic variation from craniodental phenotypes
Source: PNAS Nexus. 2023 Jul 3;2(7):pgad217. doi: 10.1093/pnasnexus/pgad217 (PMC10338903; doi:10.1093/pnasnexus/pgad217)
Supplement: pgad217_Supplementary_Data [file pgad217_supplementary_data.zip › PNASNEXUS-PNASNEXUS-2023-00352R-s07.xlsx]

## Sheet: Sheet1
craniodental metric and non-metric combined D2 distance matrix
	ALEU	ARIZ	AUST	BORN	ENGL	ESIB	GREE	ITAL	JAPA	KENY	MALA	MONG	NBRI	NEPA	NETH	NFEN	NGUI	NIGE	PERU	PHIL	SAFR	SFIN	SOMA	THAI	VANU	VIET
ALEU	1e-05	8.59285	28.2532	14.6989	17.9014	8.5198	18.0163	18.7573	12.6142	21.4642	14.3005	8.42903	19.2128	15.9635	16.2118	12.4572	19.6349	22.0369	9.81068	12.1287	26.4213	18.5693	20.2559	13.1432	18.8192	15.7626
ARIZ	8.59285	1e-05	20.6572	9.79985	16.7707	10.5199	14.8574	16.2557	9.71187	17.254	11.0632	10.5171	14.5621	11.643	16.2543	13.2072	15.4508	16.5864	6.24843	7.64368	23.1796	15.9419	15.2799	10.2876	15.1858	10.8389
AUST	28.2532	20.6572	1e-05	13.6541	20.8438	24.7215	21.5083	20.8086	17.8831	13.9504	14.5963	25.01	7.86806	13.6283	22.3057	20.9839	10.2538	14.519	22.6495	13.3681	19.017	24.1753	14.7777	16.1516	8.7704	17.6826
BORN	14.6989	9.79985	13.6541	1e-05	11.4704	12.614	10.6887	12.1195	5.57735	10.3927	3.31217	9.81605	7.65606	5.01201	13.3325	10.8856	8.48953	9.64243	11.1771	2.58014	15.9824	12.8115	8.98924	4.22001	8.62192	5.39218
ENGL	17.9014	16.7707	20.8438	11.4704	1e-05	18.9918	5.13522	3.75239	12.4983	13.1116	10.7304	13.7154	15.4511	10.2612	3.01218	7.19686	10.3159	14.0316	17.3435	11.2606	17.5533	6.02301	8.98656	12.8358	13.3274	14.4831
ESIB	8.5198	10.5199	24.7215	12.614	18.9918	1e-05	19.5564	20.3498	10.1659	21.8222	13.5894	7.94789	18.4304	14.289	18.1545	14.8488	19.2614	21.496	12.4562	10.8817	26.0633	19.05	18.7508	11.4283	19.2119	12.7
GREE	18.0163	14.8574	21.5083	10.6887	5.13522	19.5564	1e-05	5.39778	12.2026	13.1631	9.39809	14.8297	14.8663	10.2755	7.00681	8.6487	10.9684	13.6612	17.4699	10.5858	18.2622	6.94984	8.76901	12.079	13.4902	13.4769
ITAL	18.7573	16.2557	20.8086	12.1195	3.75239	20.3498	5.39778	1e-05	13.5542	13.1697	10.0106	15.1255	13.4147	11.1027	4.75316	9.63935	10.5936	14.0473	17.1334	11.206	18.79	6.89712	8.97155	13.3691	13.6017	13.5815
JAPA	12.6142	9.71187	17.8831	5.57735	12.4983	10.1659	12.2026	13.5542	1e-05	14.3209	7.11332	7.25436	12.2992	7.45824	14.2204	12.0864	13.4861	14.7817	10.8481	5.35678	18.9256	15.387	12.4191	6.19036	13.9441	7.26442
KENY	21.4642	17.254	13.9504	10.3927	13.1116	21.8222	13.1631	13.1697	14.3209	1e-05	10.8091	20.1581	9.78753	12.2699	16.6919	16.5577	9.46994	4.25949	21.1192	10.9968	6.95054	17.1266	4.86605	12.8264	9.69953	14.0252
MALA	14.3005	11.0632	14.5963	3.31217	10.7304	13.5894	9.39809	10.0106	7.11332	10.8091	1e-05	9.72537	7.7991	6.02181	12.246	9.31251	7.49635	10.4193	12.0539	2.80793	16.86	12.1761	8.937	3.45238	8.77266	6.30743
MONG	8.42903	10.5171	25.01	9.81605	13.7154	7.94789	14.8297	15.1255	7.25436	20.1581	9.72537	1e-05	18.7633	12.1215	14.0293	10.0225	19.0836	20.6008	12.3874	7.74372	22.1397	16.5188	18.0075	8.25007	19.0424	10.3573
NBRI	19.2128	14.5621	7.86806	7.65606	15.4511	18.4304	14.8663	13.4147	12.2992	9.78753	7.7991	18.7633	1e-05	9.26377	16.2866	14.785	4.63998	11.303	15.5667	7.93058	16.5013	17.3383	10.8024	10.2609	3.25982	11.0699
NEPA	15.9635	11.643	13.6283	5.01201	10.2612	14.289	10.2755	11.1027	7.45824	12.2699	6.02181	12.1215	9.26377	1e-05	11.849	10.6383	8.17557	11.0403	11.7623	4.75972	16.9193	12.7259	10.078	6.77847	8.79225	7.76274
NETH	16.2118	16.2543	22.3057	13.3325	3.01218	18.1545	7.00681	4.75316	14.2204	16.6919	12.246	14.0293	16.2866	11.849	1e-05	6.24308	11.9679	16.8964	16.1758	12.6368	20.5895	6.21854	11.5644	13.8273	14.6312	15.2522
NFEN	12.4572	13.2072	20.9839	10.8856	7.19686	14.8488	8.6487	9.63935	12.0864	16.5577	9.31251	10.0225	14.785	10.6383	6.24308	1e-05	12.8272	17.3736	11.2045	9.58138	19.8322	8.64186	12.153	10.3297	14.9619	12.1044
NGUI	19.6349	15.4508	10.2538	8.48953	10.3159	19.2614	10.9684	10.5936	13.4861	9.46994	7.49635	19.0836	4.63998	8.17557	11.9679	12.8272	1e-05	9.89772	16.6255	8.66485	15.2106	13.3077	8.62653	10.1815	4.25608	12.1066
NIGE	22.0369	16.5864	14.519	9.64243	14.0316	21.496	13.6612	14.0473	14.7817	4.25949	10.4193	20.6008	11.303	11.0403	16.8964	17.3736	9.89772	1e-05	20.9378	9.93751	10.675	17.1357	6.83157	12.174	9.81779	13.8166
PERU	9.81068	6.24843	22.6495	11.1771	17.3435	12.4562	17.4699	17.1334	10.8481	21.1192	12.0539	12.3874	15.5667	11.7623	16.1758	11.2045	16.6255	20.9378	1e-05	9.32899	26.5501	17.5435	17.5416	11.0092	16.6786	11.081
PHIL	12.1287	7.64368	13.3681	2.58014	11.2606	10.8817	10.5858	11.206	5.35678	10.9968	2.80793	7.74372	7.93058	4.75972	12.6368	9.58138	8.66485	9.93751	9.32899	1e-05	16.7382	13.3759	8.87472	3.46233	8.94076	3.93972
SAFR	26.4213	23.1796	19.017	15.9824	17.5533	26.0633	18.2622	18.79	18.9256	6.95054	16.86	22.1397	16.5013	16.9193	20.5895	19.8322	15.2106	10.675	26.5501	16.7382	1e-05	21.9848	9.78127	16.942	16.7227	20.018
SFIN	18.5693	15.9419	24.1753	12.8115	6.02301	19.05	6.94984	6.89712	15.387	17.1266	12.1761	16.5188	17.3383	12.7259	6.21854	8.64186	13.3077	17.1357	17.5435	13.3759	21.9848	1e-05	12.4007	14.1893	15.739	14.1481
SOMA	20.2559	15.2799	14.7777	8.98924	8.98656	18.7508	8.76901	8.97155	12.4191	4.86605	8.937	18.0075	10.8024	10.078	11.5644	12.153	8.62653	6.83157	17.5416	8.87472	9.78127	12.4007	1e-05	10.3137	11.4445	12.037
THAI	13.1432	10.2876	16.1516	4.22001	12.8358	11.4283	12.079	13.3691	6.19036	12.8264	3.45238	8.25007	10.2609	6.77847	13.8273	10.3297	10.1815	12.174	11.0092	3.46233	16.942	14.1893	10.3137	1e-05	11.9862	5.35219
VANU	18.8192	15.1858	8.7704	8.62192	13.3274	19.2119	13.4902	13.6017	13.9441	9.69953	8.77266	19.0424	3.25982	8.79225	14.6312	14.9619	4.25608	9.81779	16.6786	8.94076	16.7227	15.739	11.4445	11.9862	1e-05	12.8759
VIET	15.7626	10.8389	17.6826	5.39218	14.4831	12.7	13.4769	13.5815	7.26442	14.0252	6.30743	10.3573	11.0699	7.76274	15.2522	12.1044	12.1066	13.8166	11.081	3.93972	20.018	14.1481	12.037	5.35219	12.8759	1e-05
