# Supplementary material for: Inferring human neutral genetic variation from craniodental phenotypes
Source: PNAS Nexus. 2023 Jul 3;2(7):pgad217. doi: 10.1093/pnasnexus/pgad217 (PMC10338903; doi:10.1093/pnasnexus/pgad217)
Supplement: pgad217_Supplementary_Data [file pgad217_supplementary_data.zip › PNASNEXUS-PNASNEXUS-2023-00352R-s08.xlsx]

## Sheet: Sheet1
climate distance matrix
	ALEU	ARIZ	AUST	BORN	ENGL	ESIB	GREE	ITAL	JAPA	KENY	MALA	MONG	NBRI	NEPA	NETH	NFEN	NGUI	NIGE	PERU	PHIL	SAFR	SFIN	SOMA	THAI	VANU	VIET
ALEU	0	42.6909	43.8447	43.5773	13.0411	37.8592	31.6248	27.9344	20.9902	33.0798	51.1014	27.8036	47.1788	29.7716	12.4121	20.5161	49.8362	47.5342	34.1066	51.8276	33.3372	10.098	51.0739	52.6251	43.4702	43.041
ARIZ	42.6909	0	7.17008	21.4124	29.9363	67.0125	12.6925	15.2781	22.4004	16.4372	22.7917	52.3652	22.7295	14.6062	30.4242	51.4813	23.1482	16.4356	18.5761	22.8716	11.0372	37.6072	23.2794	21.852	20.5784	14.974
AUST	43.8447	7.17008	0	15.0419	30.9149	71.3794	12.9657	16.3288	24.8127	13.3578	16.0265	56.6835	16.0611	14.2804	31.555	55.0297	16.404	9.73447	14.6547	16.1877	11.3062	40.2019	16.5886	15.1671	14.2541	8.6954
BORN	43.5773	21.4124	15.0419	0	31.6188	76.8173	18.1061	20.9902	29.6444	12.1297	7.81729	62.9158	3.755	18.9042	32.5331	59.3224	6.45523	7.92464	9.87623	8.80795	19.0055	43.3028	7.84474	10.1597	1.81659	7.66486
ENGL	13.0411	29.9363	30.9149	31.6188	0	46.0225	18.6371	14.9566	9.56034	20.5241	38.8433	33.2796	35.1794	17.0874	1.16189	28.2432	37.7041	34.8458	21.8479	39.5177	20.7205	12.2784	38.8609	40.17	31.3881	30.4016
ESIB	37.8592	67.0125	71.3794	76.8173	46.0225	0	60.3461	56.6347	47.6805	64.9807	83.344	15.4357	80.2292	59.1626	45.0582	18.0069	82.4759	78.2525	67.0082	83.8641	61.0936	33.9557	83.4477	84.0666	76.4056	73.894
GREE	31.6248	12.6925	12.9657	18.1061	18.6371	60.3461	0	4.0694	12.8895	8.29699	23.3885	46.1817	20.9	5.68155	19.2315	43.5477	22.6993	18.0961	10.0434	23.7325	7.03847	28.1208	23.471	23.822	17.2913	13.7521
ITAL	27.9344	15.2781	16.3288	20.9902	14.9566	56.6347	4.0694	0	9.24229	9.7242	26.8123	42.5167	24.0842	5.03984	15.5284	39.718	26.0711	21.6654	11.9812	27.2835	7.60395	24.2986	26.9446	27.452	20.3792	17.4069
JAPA	20.9902	22.4004	24.8127	29.6444	9.56034	47.6805	12.8895	9.24229	0	18.1543	35.8179	33.5719	32.8571	12.1359	9.47681	30.7321	34.9734	30.7726	20.102	36.2625	14.8661	15.5454	35.8942	36.4449	29.0498	26.224
KENY	33.0797	16.4372	13.3578	12.1297	20.5241	64.9807	8.29699	9.7242	18.1543	0	18.7414	51.0426	15.6112	7.92843	21.4222	47.6137	17.8902	14.6803	3.96106	19.5635	9.20978	31.833	18.9966	20.0985	12.0229	11.2098
MALA	51.1014	22.7917	16.0265	7.81729	38.8433	83.344	23.3885	26.8123	35.8179	18.7414	0	69.1897	4.52438	24.7026	39.7219	66.0969	1.95959	6.36789	17.0426	1.66433	23.7516	50.2016	1.44568	3.20468	7.81345	10.2421
MONG	27.8036	52.3652	56.6835	62.9158	33.2796	15.4357	46.1817	42.5167	33.5719	51.0426	69.1897	0	66.2661	44.6814	32.2847	8.56913	68.4189	63.9232	53.2665	69.6925	46.4038	21.3759	69.3566	69.7404	62.4662	59.5752
NBRI	47.1788	22.7295	16.0611	3.755	35.1794	80.2292	20.9	24.0842	32.8571	15.6112	4.52438	66.2661	0	22.0579	36.0746	62.7999	2.83725	7.19027	13.3619	5.38331	21.8232	46.7698	4.27317	7.10211	3.8704	8.66545
NEPA	29.7716	14.6062	14.2804	18.9042	17.0874	59.1626	5.68155	5.03984	12.1359	7.92843	24.7026	44.6814	22.0579	0	17.6876	42.0369	24.0516	19.6426	10.6729	25.2917	4.40227	26.7084	24.991	25.3202	18.448	15.437
NETH	12.4121	30.4242	31.555	32.5331	1.16189	45.0582	19.2315	15.5284	9.47681	21.4222	39.7219	32.2847	36.0746	17.6876	0	27.263	38.5856	35.6648	22.7442	40.3725	21.2977	11.2317	39.7319	40.9963	32.2676	31.153
NFEN	20.5161	51.4813	55.0297	59.3224	28.2432	18.0069	43.5477	39.718	30.7321	47.6137	66.0969	8.56913	62.7999	42.0369	27.263	0	65.1465	61.2892	49.5089	66.6709	44.3851	16.2031	66.188	66.9823	58.9677	56.8209
NGUI	49.8362	23.1482	16.404	6.45523	37.7041	82.4759	22.6993	26.0711	34.9734	17.8902	1.95959	68.4189	2.83725	24.0516	38.5856	65.1465	0	6.84471	15.861	2.6627	23.4423	49.1652	1.47986	4.64004	6.38671	9.71597
NIGE	47.5342	16.4356	9.73447	7.92464	34.8458	78.2525	18.0961	21.6654	30.7726	14.6803	6.36789	63.9232	7.19027	19.6426	35.6648	61.2892	6.84471	0	13.8759	6.65282	18.1491	45.6578	6.9455	6.16279	7.3089	5.59196
PERU	34.1066	18.5761	14.6547	9.87623	21.8479	67.0082	10.0434	11.9812	20.102	3.96106	17.0426	53.2665	13.3619	10.6729	22.7442	49.5089	15.861	13.8759	0	17.7561	12.4447	33.4642	17.04	18.607	9.58123	9.98349
PHIL	51.8276	22.8716	16.1877	8.80795	39.5177	83.8641	23.7325	27.2835	36.2625	19.5635	1.66433	69.6925	5.38331	25.2917	40.3725	66.6709	2.6627	6.65282	17.7561	0	24.3382	50.7682	1.32665	2.26716	8.50177	10.3591
SAFR	33.3372	11.0372	11.3062	19.0055	20.7205	61.0936	7.03847	7.60395	14.8661	9.20978	23.7516	46.4038	21.8232	4.40227	21.2977	44.3851	23.4423	18.1491	12.4447	24.3382	0	29.6273	24.2242	24.0393	18.5809	14.7567
SFIN	10.098	37.6072	40.2019	43.3028	12.2784	33.9557	28.1208	24.2986	15.5454	31.833	50.2016	21.3759	46.7698	26.7084	11.2317	16.2031	49.1652	45.6577	33.4642	50.7682	29.6274	0	50.2338	51.1958	42.9259	41.0687
SOMA	51.0739	23.2794	16.5886	7.84474	38.8609	83.4477	23.471	26.9446	35.8942	18.9966	1.44568	69.3566	4.27317	24.991	39.7319	66.188	1.47986	6.9455	17.04	1.32665	24.2242	50.2338	0	3.54119	7.6433	10.2854
THAI	52.6251	21.852	15.1671	10.1597	40.17	84.0666	23.822	27.452	36.4449	20.0985	3.20468	69.7404	7.10211	25.3202	40.9963	66.9823	4.64004	6.16279	18.607	2.26716	24.0393	51.1958	3.54119	0	9.75192	10.3252
VANU	43.4702	20.5784	14.2541	1.81659	31.3881	76.4056	17.2913	20.3792	29.0498	12.0229	7.81345	62.4662	3.8704	18.448	32.2676	58.9677	6.38671	7.3089	9.58123	8.50177	18.5809	42.9259	7.6433	9.75192	0	6.31427
VIET	43.041	14.974	8.6954	7.66486	30.4016	73.894	13.7521	17.4069	26.224	11.2098	10.2421	59.5752	8.66545	15.437	31.153	56.8209	9.71597	5.59196	9.98349	10.3591	14.7567	41.0687	10.2854	10.3252	6.31427	0
