# Supplementary material for: Inferring human neutral genetic variation from craniodental phenotypes
Source: PNAS Nexus. 2023 Jul 3;2(7):pgad217. doi: 10.1093/pnasnexus/pgad217 (PMC10338903; doi:10.1093/pnasnexus/pgad217)
Supplement: pgad217_Supplementary_Data [file pgad217_supplementary_data.zip › PNASNEXUS-PNASNEXUS-2023-00352R-s09.xlsx]

## Sheet: Sheet1
geographic distance matrix (in km)
	ALEU	ARIZ	AUST	BORN	ENGL	ESIB	GREE	ITAL	JAPA	KENY	MALA	MONG	NBRI	NEPA	NETH	NFEN	NGUI	NIGE	PERU	PHIL	SAFR	SFIN	SOMA	THAI	VANU	VIET
ALEU	0	7544	7571	7279	8130	1818	9053	8920	2459	12201	7619	3664	6649	6792	8048	6023	6597	12905	13617	5786	15659	6792	10958	6838	7791	5856
ARIZ	7544	0	12541	14442	8418	6753	11053	9897	9912	15131	15141	10911	11415	13588	8897	8500	12077	11704	6091	12856	15078	9230	15420	14372	10395	13391
AUST	7571	12541	0	3408	14682	9370	13453	14356	5669	11753	4916	7188	1169	7944	14278	12520	995	15517	15177	3178	12306	12788	10664	5546	2637	5532
BORN	7279	14442	3408	0	11861	8671	10127	11147	4823	8694	1519	5001	4030	4656	11361	10062	3146	12347	18330	1590	10399	10012	7438	2210	6013	2525
ENGL	8130	8418	14682	11861	0	6436	2636	1505	9281	6960	10650	7498	14291	7294	545	2248	13783	5062	9822	11549	9222	1903	7002	9695	15903	9383
ESIB	1818	6753	9370	8671	6436	0	7748	7396	3957	11556	8680	4171	8467	6965	6423	4476	8387	11394	12516	7307	14924	5331	10557	7736	9539	6789
GREE	9053	11053	13453	10127	2636	7748	0	1209	9240	4462	8700	6968	13613	5509	2164	3383	12831	3933	11419	10363	7289	2470	4367	7931	15739	7942
ITAL	8920	9897	14356	11147	1505	7396	1209	0	9565	5459	9776	7458	14313	6492	1138	2923	13617	4005	10464	11191	7907	2132	5530	8937	16311	8830
JAPA	2459	9912	5669	4823	9281	3957	9240	9565	0	11012	5229	2371	5027	5221	9016	7033	4678	13099	15999	3365	14125	7540	9606	4566	6763	3611
KENY	12201	15131	11753	8694	6960	11556	4462	5459	11012	0	7258	8796	12660	5794	6568	7702	11803	3764	12051	9872	3469	6800	1430	7181	14272	7856
MALA	7619	15141	4916	1519	10650	8680	8700	9776	5229	7258	0	4605	5536	3356	10124	9098	4649	10850	18791	2668	9339	8890	5956	1075	7531	1906
MONG	3664	10911	7188	5001	7498	4171	6968	7458	2371	8796	4605	0	6883	3139	7125	5352	6290	10753	16501	4142	12129	5620	7442	3599	8864	2703
NBRI	6649	11415	1169	4030	14291	8467	13613	14313	5027	12660	5536	6883	0	8220	13979	12050	888	16373	14842	3294	13469	12475	11460	5965	2148	5730
NEPA	6792	13588	7944	4656	7294	6965	5509	6492	5221	5794	3356	3139	8220	0	6769	5869	7382	8514	16928	4926	9009	5560	4385	2446	10365	2493
NETH	8048	8897	14278	11361	545	6423	2164	1138	9016	6568	10124	7125	13979	6769	0	2044	13414	4987	10316	11119	9021	1507	6527	9182	15735	8902
NFEN	6023	8500	12520	10062	2248	4476	3383	2923	7033	7702	9098	5352	12050	5869	2044	0	11584	6928	11620	9480	10669	916	7211	8050	13698	7537
NGUI	6597	12077	995	3146	13783	8387	12831	13617	4678	11803	4649	6290	888	7382	13414	11584	0	15492	15706	2469	12880	11910	10581	5090	2988	4903
NIGE	12905	11704	15517	12347	5062	11394	3933	4005	13099	3764	10850	10753	16373	8514	4987	6928	15492	0	8699	13286	4312	6118	4913	10530	17955	10956
PERU	13617	6091	15177	18330	9822	12516	11419	10464	15999	12051	18791	16501	14842	16928	10316	11620	15706	8699	0	18084	9623	11679	13438	19223	12719	19146
PHIL	5786	12856	3178	1590	11549	7307	10363	11191	3365	9872	2668	4142	3294	4926	11119	9480	2469	13286	18084	0	11929	9647	8513	2759	5440	2438
SAFR	15659	15078	12306	10399	9222	14924	7289	7907	14125	3469	9339	12129	13469	9009	9021	10669	12880	4312	9623	11929	0	9759	4712	9708	13903	10593
SFIN	6792	9230	12788	10012	1903	5331	2470	2132	7540	6800	8890	5620	12475	5560	1507	916	11910	6118	11679	9647	9759	0	6372	7889	14295	7508
SOMA	10958	15420	10664	7438	7002	10557	4367	5530	9606	1430	5956	7442	11460	4385	6527	7211	10581	4913	13438	8513	4712	6372	0	5788	13279	6433
THAI	6838	14372	5546	2210	9695	7736	7931	8937	4566	7181	1075	3599	5965	2446	9182	8050	5090	10530	19223	2759	9708	7889	5788	0	8067	982
VANU	7791	10395	2637	6013	15903	9539	15739	16311	6763	14272	7531	8864	2148	10365	15735	13698	2988	17955	12719	5440	13903	14295	13279	8067	0	7877
VIET	5856	13391	5532	2525	9383	6789	7942	8830	3611	7856	1906	2703	5730	2493	8902	7537	4903	10956	19146	2438	10593	7508	6433	982	7877	0
