# Supplementary material for: Inferring human neutral genetic variation from craniodental phenotypes
Source: PNAS Nexus. 2023 Jul 3;2(7):pgad217. doi: 10.1093/pnasnexus/pgad217 (PMC10338903; doi:10.1093/pnasnexus/pgad217)
Supplement: pgad217_Supplementary_Data [file pgad217_supplementary_data.zip › PNASNEXUS-PNASNEXUS-2023-00352R-s10.xlsx]

## Sheet: Sheet1
summary statistics cranial metric data
mean
	Maximum cranial length (GOL)	Nasion-opisthocranion (NOL)	Cranial base length (BNL)	Maximum cranial breadth (XCB)	Minimum frontal breadth (M9)	Maximum frontal breadth (XFB)	Biauricular breadth (M11)	Biauricular breadth (AUB)	Biasterionic breadth (ASB)	Basion –bregma height (BBH)	Sagittal frontal arc (M26)	Saggital parietal arc (M27)	Saggital occipital arc (M28)	Nasion-bregma chord (FRC)	Bregma-lambda chord (PAC)	Lambda-opisthion chord (OCC)	Basion prosthion length (BPL)	Breadth between Frontomalare temporale (M43)	Bizygomatic breadth (ZYB)	Middle facial breadth (M46)	Nasion prosthion height (NPH)	Interorbital breadth (DKB)	Orbital breadth (M51)	Orbital breadth (M51a)	Orbital height (OBH)	Nasal breadth (NLB)	Nasal height (NLH)	Nasal height (M55)	Palate breadth (MAB)	Mastoid height (MDH)	Mastoid width (MDB)	Breadth between Frontomalare orbitale – Frontal chord (M43(1))	Frontal subtense (No 43c)	Minimum horizontal breadth of the nasalia (sc) – Simotic chord (M57, WNB)	Simotic subtense (No 57a, SIS)	Breadth between zygomaxillare anterius – Zygomaxillary chord (M46b, ZMB)	Zygomaxillary subtense (No 46c, SSS)
ALEU	2.83173	2.8107	1.56393	2.31238	1.44281	1.83838	2.10323	2.0874	1.81875	2.03085	1.92919	1.85483	1.88451	1.75296	1.6687	1.54451	1.59939	1.67964	2.20508	1.60677	1.12794	0.333442	0.700862	0.652301	0.573002	0.403105	0.830519	0.830217	1.02577	0.381162	0.265452	1.55934	0.241578	0.124246	0.0439073	1.5834	0.341519
ARIZ	2.77242	2.73737	1.56129	2.15269	1.45446	1.79621	1.96812	1.9526	1.6746	2.08437	1.93206	1.91272	1.81592	1.72099	1.71291	1.50786	1.52364	1.67225	2.11249	1.60089	1.08098	0.357508	0.672333	0.630532	0.545315	0.412558	0.795672	0.795562	1.02915	0.399382	0.259589	1.55371	0.259439	0.161068	0.054265	1.57743	0.350004
AUST	2.86415	2.78605	1.56056	2.01055	1.51539	1.71615	1.83508	1.82579	1.66172	2.07781	2.01045	2.01062	1.74654	1.75091	1.808	1.45907	1.59617	1.71289	2.06651	1.43697	1.00999	0.352768	0.698619	0.653597	0.51436	0.439191	0.775547	0.772415	1.03006	0.436289	0.283549	1.59006	0.305493	0.141872	0.0525975	1.47806	0.378881
BORN	2.86415	2.81162	1.584	2.19048	1.49982	1.83601	1.95985	1.94352	1.70937	2.16873	2.03456	2.06272	1.80784	1.77619	1.83346	1.54208	1.55855	1.66555	2.10841	1.59118	1.04122	0.365694	0.676828	0.63051	0.533199	0.423793	0.810885	0.807222	1.02262	0.441339	0.278943	1.54616	0.261222	0.126166	0.0371945	1.58605	0.360061
ENGL	2.90897	2.87042	1.56354	2.24802	1.52483	1.92051	1.9341	1.91502	1.75485	2.06419	2.02991	1.9856	1.85208	1.76633	1.78376	1.51952	1.47339	1.62884	2.03948	1.43441	1.05732	0.347506	0.669918	0.627882	0.538532	0.378618	0.801842	0.801296	0.954252	0.404838	0.245134	1.52563	0.287681	0.138304	0.0644367	1.43253	0.358158
ESIB	2.91837	2.88274	1.63055	2.22056	1.48249	1.83708	2.0374	2.02596	1.71786	2.13231	1.9915	1.95595	1.83806	1.78174	1.76362	1.53814	1.60862	1.71637	2.20274	1.63453	1.18381	0.314069	0.712796	0.668898	0.579115	0.397758	0.893014	0.890855	1.03899	0.410602	0.268889	1.58133	0.230828	0.104792	0.0400205	1.58039	0.312261
GREE	2.79881	2.7639	1.58204	2.1944	1.50364	1.86737	1.90661	1.88637	1.71243	2.12913	1.97166	1.97699	1.80331	1.74529	1.76244	1.52183	1.48823	1.61607	2.01525	1.46827	1.05159	0.342169	0.667345	0.624738	0.531119	0.383686	0.803685	0.802464	0.953159	0.415041	0.250412	1.50664	0.288085	0.153601	0.070341	1.45562	0.364151
ITAL	2.8125	2.76516	1.56582	2.22742	1.50577	1.89135	1.94765	1.93035	1.73098	2.06692	1.95961	1.93975	1.7871	1.72116	1.73394	1.48736	1.49123	1.63006	2.06597	1.46973	1.05379	0.345948	0.666104	0.625677	0.524522	0.379809	0.814379	0.812901	0.974077	0.42178	0.257245	1.52563	0.296548	0.144344	0.0647146	1.4538	0.370837
JAPA	2.91581	2.87109	1.62284	2.24909	1.50385	1.86484	2.00007	1.97271	1.74608	2.19428	2.02626	2.02161	1.9055	1.77816	1.82388	1.59902	1.55661	1.66092	2.12565	1.57663	1.11291	0.338789	0.690047	0.645054	0.564277	0.405992	0.837454	0.835853	1.0392	0.44849	0.267987	1.54356	0.241377	0.111567	0.0345734	1.56015	0.365025
KENY	2.94448	2.90999	1.60261	2.11939	1.52868	1.80563	1.89233	1.87591	1.69019	2.08184	2.06186	2.0043	1.80709	1.78828	1.81213	1.50056	1.61485	1.69972	2.07502	1.5353	1.0467	0.39818	0.687878	0.636642	0.535723	0.433017	0.783721	0.78199	1.01033	0.416648	0.266191	1.58651	0.292777	0.147865	0.0352643	1.54116	0.356621
MALA	2.79727	2.7557	1.56093	2.22891	1.45971	1.8443	1.96146	1.94377	1.69818	2.13624	1.99876	1.96999	1.7991	1.76319	1.75332	1.5382	1.55784	1.65501	2.09986	1.56619	1.05618	0.347348	0.668277	0.623498	0.533558	0.419051	0.821368	0.8178	1.04462	0.456614	0.290642	1.52835	0.256504	0.127185	0.0443267	1.56228	0.364836
MONG	2.86381	2.82307	1.57287	2.34694	1.49116	1.92247	2.1122	2.08655	1.80127	2.06801	2.00495	1.92456	1.8519	1.77669	1.74028	1.51023	1.52878	1.68745	2.20538	1.63046	1.15736	0.339094	0.6934	0.648454	0.572333	0.430287	0.881589	0.878812	1.03959	0.418972	0.270178	1.57121	0.227446	0.108589	0.0374637	1.60093	0.300551
NBRI	2.87402	2.80077	1.57272	2.09228	1.46826	1.74364	1.91283	1.89877	1.69365	2.12881	1.94467	2.06336	1.82702	1.71837	1.83809	1.52378	1.64214	1.68651	2.10741	1.53071	1.02164	0.358146	0.688796	0.6397	0.51863	0.422905	0.777069	0.773183	1.03367	0.440329	0.294284	1.57478	0.265393	0.13181	0.0436052	1.51866	0.40223
NEPA	2.85709	2.81433	1.56224	2.11844	1.49156	1.78782	1.89262	1.87762	1.67642	2.09338	2.00072	2.03573	1.76839	1.75452	1.82113	1.48463	1.52254	1.63984	2.02982	1.54308	1.01764	0.349305	0.676149	0.630931	0.533897	0.40526	0.789603	0.786968	1.02949	0.452379	0.280561	1.53028	0.301451	0.132194	0.0554846	1.52729	0.359472
NETH	2.85435	2.81612	1.55315	2.28807	1.52309	1.9273	1.96088	1.94348	1.78643	2.04879	1.9894	1.95489	1.80779	1.75392	1.75925	1.48555	1.48119	1.64779	2.07855	1.45659	1.06596	0.342162	0.677132	0.63303	0.539803	0.36781	0.799263	0.797624	0.973048	0.405024	0.255566	1.53945	0.291692	0.13577	0.0640474	1.44267	0.360557
NFEN	2.84589	2.80611	1.55317	2.31847	1.53417	1.93838	2.0072	1.98599	1.79458	2.06575	2.01968	1.91726	1.81332	1.77543	1.7219	1.4911	1.51138	1.66096	2.11917	1.52046	1.04344	0.346497	0.677771	0.632178	0.53719	0.380816	0.805669	0.805023	0.977668	0.398348	0.256057	1.54141	0.262909	0.13773	0.057433	1.50563	0.340785
NGUI	2.84692	2.79525	1.56632	2.07743	1.47151	1.74028	1.83191	1.82998	1.66448	2.08726	1.96174	2.01103	1.79527	1.72972	1.79534	1.50721	1.59854	1.65355	2.03586	1.51762	1.03597	0.351851	0.675614	0.626657	0.52909	0.410247	0.796233	0.793012	1.01641	0.428885	0.277836	1.53367	0.291944	0.135033	0.0536976	1.52308	0.426773
NIGE	2.84511	2.81156	1.56765	2.11292	1.51086	1.81136	1.84868	1.83329	1.63488	2.08727	1.99715	1.99641	1.7278	1.74912	1.78505	1.48306	1.55747	1.68651	2.06182	1.5133	1.01498	0.39397	0.684108	0.631402	0.533383	0.444371	0.776307	0.773223	1.0084	0.43203	0.28067	1.57643	0.292471	0.151364	0.0480033	1.52177	0.334616
PERU	2.78833	2.75445	1.53995	2.20654	1.44811	1.82194	1.98093	1.966	1.7431	2.08722	1.92182	1.91881	1.88572	1.72401	1.72104	1.55814	1.52572	1.64132	2.11254	1.5721	1.06279	0.330715	0.660817	0.617755	0.548068	0.388628	0.792711	0.792149	1.00885	0.414175	0.265084	1.51588	0.258366	0.142588	0.0616496	1.55571	0.369472
PHIL	2.82129	2.77824	1.5796	2.22194	1.4911	1.83615	1.97582	1.95621	1.70004	2.14565	2.01643	2.00004	1.81909	1.77314	1.78082	1.54214	1.54545	1.65826	2.10246	1.57251	1.04383	0.354218	0.674328	0.630632	0.537753	0.431276	0.812667	0.810406	1.0234	0.428718	0.275705	1.53546	0.25931	0.134645	0.0435048	1.56152	0.342003
SAFR	3.03117	2.99349	1.63918	2.25558	1.57395	1.87224	1.933	1.91119	1.80435	2.15175	2.16859	2.03203	1.87038	1.87352	1.8522	1.54604	1.62335	1.75582	2.08898	1.55321	1.0429	0.389435	0.707978	0.663478	0.532311	0.450012	0.779036	0.776268	1.0442	0.423027	0.265363	1.62926	0.278953	0.124959	0.0269609	1.56683	0.347018
SFIN	2.8207	2.7731	1.54575	2.23835	1.5191	1.91074	1.95596	1.94187	1.72662	2.05905	1.98454	1.96068	1.78378	1.74809	1.74037	1.48524	1.48177	1.64691	2.07945	1.47782	1.05759	0.362835	0.661495	0.619495	0.503121	0.375453	0.806738	0.805202	0.97054	0.419088	0.240411	1.52832	0.284719	0.153473	0.0662294	1.48826	0.357374
SOMA	2.91789	2.88295	1.60297	2.14255	1.47824	1.80827	1.86527	1.84664	1.69576	2.14794	2.05904	2.01747	1.82021	1.79228	1.81259	1.53365	1.51778	1.6328	2.00575	1.45391	1.06535	0.349908	0.677179	0.628992	0.530367	0.396225	0.809061	0.808343	0.979432	0.424515	0.249917	1.51682	0.296403	0.154104	0.0529769	1.47178	0.352654
THAI	2.81911	2.77023	1.57705	2.24094	1.46709	1.86445	1.99828	1.9811	1.71348	2.18171	2.02297	1.98862	1.79373	1.7803	1.78106	1.53709	1.53951	1.66289	2.11979	1.59771	1.07112	0.347619	0.676174	0.633747	0.537338	0.422665	0.825116	0.823101	1.03827	0.442289	0.27194	1.54118	0.245699	0.130036	0.0405967	1.58574	0.348288
VANU	2.8704	2.81653	1.54983	2.07422	1.4549	1.73545	1.88742	1.87366	1.68584	2.07126	1.93972	2.08263	1.77236	1.73651	1.8524	1.4966	1.62461	1.66554	2.07943	1.49799	1.02476	0.349723	0.68481	0.641789	0.519151	0.424021	0.77437	0.770481	1.03082	0.430186	0.294085	1.56058	0.28717	0.132186	0.0507555	1.49701	0.398844
VIET	2.85865	2.81461	1.60369	2.20252	1.46371	1.83826	1.98913	1.97718	1.66705	2.19218	2.03517	2.04676	1.8196	1.79569	1.81341	1.53022	1.55281	1.67284	2.15062	1.6246	1.0666	0.361454	0.668351	0.628078	0.52915	0.426403	0.823925	0.823925	1.03509	0.443421	0.264717	1.5452	0.252857	0.128754	0.0362552	1.59958	0.348358
sd
	Maximum cranial length (GOL)	Nasion-opisthocranion (NOL)	Cranial base length (BNL)	Maximum cranial breadth (XCB)	Minimum frontal breadth (M9)	Maximum frontal breadth (XFB)	Biauricular breadth (M11)	Biauricular breadth (AUB)	Biasterionic breadth (ASB)	Basion –bregma height (BBH)	Sagittal frontal arc (M26)	Saggital parietal arc (M27)	Saggital occipital arc (M28)	Nasion-bregma chord (FRC)	Bregma-lambda chord (PAC)	Lambda-opisthion chord (OCC)	Basion prosthion length (BPL)	Breadth between Frontomalare temporale (M43)	Bizygomatic breadth (ZYB)	Middle facial breadth (M46)	Nasion prosthion height (NPH)	Interorbital breadth (DKB)	Orbital breadth (M51)	Orbital breadth (M51a)	Orbital height (OBH)	Nasal breadth (NLB)	Nasal height (NLH)	Nasal height (M55)	Palate breadth (MAB)	Mastoid height (MDH)	Mastoid width (MDB)	Breadth between Frontomalare orbitale – Frontal chord (M43(1))	Frontal subtense (No 43c)	Minimum horizontal breadth of the nasalia (sc) – Simotic chord (M57, WNB)	Simotic subtense (No 57a, SIS)	Breadth between zygomaxillare anterius – Zygomaxillary chord (M46b, ZMB)	Zygomaxillary subtense (No 46c, SSS)
ALEU	0.0794505	0.0787569	0.0528815	0.0934127	0.0661443	0.0692227	0.0781051	0.0762253	0.0707318	0.0845486	0.0894534	0.121921	0.12215	0.0699747	0.094694	0.0935247	0.0765465	0.0485842	0.0763325	0.0756742	0.0524252	0.0291118	0.0249056	0.025352	0.0334045	0.0261924	0.0364067	0.0363614	0.0493581	0.0445899	0.0303792	0.0454473	0.0298326	0.0252457	0.0114539	0.073491	0.0380352
ARIZ	0.078347	0.0756074	0.0544637	0.103777	0.0706207	0.0806571	0.070893	0.06935	0.0727017	0.0750732	0.0834254	0.111807	0.104762	0.0587821	0.0809745	0.0785601	0.0671958	0.0457967	0.0640675	0.0654385	0.048142	0.0252964	0.0227211	0.0233188	0.029148	0.0224385	0.037666	0.0376617	0.0505793	0.04156	0.0287243	0.0423317	0.0283409	0.0260148	0.0141861	0.0656741	0.0440313
AUST	0.0840218	0.0724606	0.054017	0.0823705	0.0677072	0.0687362	0.0702614	0.068352	0.0554046	0.0634014	0.0891677	0.1032	0.0877547	0.0607965	0.0818023	0.0590863	0.0745588	0.046478	0.0697242	0.0736338	0.0561062	0.0342678	0.0269546	0.0270411	0.0336367	0.0334976	0.0400434	0.038833	0.0462531	0.0390012	0.0307963	0.0461084	0.0298456	0.0336142	0.0147326	0.0759454	0.0404451
BORN	0.116523	0.108567	0.0532935	0.0886186	0.0649625	0.0758947	0.0773054	0.0756132	0.0734211	0.0772062	0.105402	0.1217	0.128448	0.0695462	0.0983327	0.091429	0.0655788	0.0505177	0.0776311	0.0712552	0.0611037	0.0324784	0.023032	0.0249499	0.0303866	0.0280678	0.040809	0.0407549	0.047121	0.0441251	0.037925	0.0486302	0.0334869	0.0265636	0.0135315	0.074044	0.0394993
ENGL	0.0940901	0.0926515	0.052967	0.0748974	0.0557024	0.0797014	0.071645	0.0706435	0.0679714	0.0784982	0.10156	0.118426	0.100422	0.0741911	0.0953161	0.0823023	0.0766329	0.0532828	0.0728441	0.0699576	0.0493818	0.0299288	0.0210992	0.022476	0.0349122	0.027748	0.0377364	0.0377959	0.0516787	0.0398958	0.0254971	0.0439072	0.0324063	0.0258162	0.0156106	0.0677167	0.0368114
ESIB	0.0777523	0.0825299	0.0743417	0.0909089	0.0604283	0.0807043	0.0708681	0.0694811	0.0787211	0.0956266	0.0893333	0.115654	0.108191	0.0689649	0.0927086	0.106805	0.0751347	0.043547	0.0686572	0.0493038	0.0593763	0.0288617	0.0244917	0.0294937	0.0331953	0.0347455	0.0436212	0.0426914	0.0508125	0.0475072	0.0281745	0.040318	0.0391804	0.0279049	0.0160726	0.0533457	0.0398176
GREE	0.0916669	0.0905003	0.0551716	0.0871044	0.0530179	0.0762026	0.0790547	0.0782106	0.0672268	0.0877711	0.0880202	0.134508	0.0982877	0.0654572	0.101821	0.0814949	0.0771435	0.0454101	0.0717886	0.0650981	0.0559838	0.0297247	0.0220938	0.0231087	0.0348755	0.0233913	0.0399055	0.0399996	0.0485143	0.0427704	0.0316067	0.0424954	0.0349041	0.0308452	0.0176284	0.0640345	0.0445486
ITAL	0.0943253	0.0917144	0.0589686	0.0907033	0.0586641	0.0911092	0.0676819	0.0655998	0.0643884	0.0798361	0.0940584	0.10967	0.107482	0.069794	0.094179	0.0937052	0.0758507	0.0422583	0.0664049	0.0654374	0.0528766	0.0310858	0.0221299	0.0242434	0.0274611	0.0260869	0.038937	0.038933	0.0485187	0.0380311	0.0256508	0.0415565	0.0328394	0.0267862	0.0157534	0.0678502	0.0379122
JAPA	0.100839	0.0961421	0.0596199	0.10101	0.0677512	0.0879213	0.0753993	0.0758874	0.0729214	0.0860634	0.0944443	0.122483	0.115411	0.0712654	0.0947874	0.0868444	0.0793846	0.0557253	0.0799126	0.0729026	0.0561657	0.0320211	0.0272843	0.0270027	0.0336861	0.0285855	0.0412681	0.0413916	0.0643281	0.0481854	0.0297648	0.0509209	0.0329142	0.0289558	0.0145269	0.0725953	0.039486
KENY	0.0967176	0.0930298	0.0662337	0.0904816	0.0716417	0.0835421	0.0663531	0.0657363	0.0657072	0.0896206	0.0930198	0.12902	0.117862	0.0670936	0.101707	0.0844768	0.0854061	0.0593274	0.0690416	0.0830913	0.0500342	0.0388641	0.0262649	0.0269601	0.0322208	0.0281238	0.0404092	0.0395291	0.0516522	0.043645	0.0282371	0.0616081	0.034326	0.0370815	0.0148537	0.0777352	0.053206
MALA	0.104012	0.105043	0.0690422	0.0885518	0.0670887	0.0715679	0.0709561	0.0702411	0.0619506	0.0879527	0.0836577	0.120023	0.120149	0.0616477	0.0984912	0.0946662	0.0629994	0.0547122	0.0750596	0.0759073	0.0555034	0.0314001	0.0229186	0.023757	0.032056	0.021784	0.0299818	0.0302178	0.0538914	0.0455779	0.0373353	0.0516876	0.0320177	0.0257917	0.0129751	0.0640158	0.0409
MONG	0.0897439	0.0882461	0.0636686	0.0873336	0.0658766	0.0813915	0.0756105	0.0715468	0.0835651	0.095557	0.0887917	0.12098	0.116464	0.0686515	0.0958582	0.0952024	0.0795154	0.0532977	0.0768015	0.0661914	0.0550069	0.0302133	0.0280436	0.027972	0.0318957	0.0285546	0.0409137	0.0407583	0.0440388	0.0458749	0.0280982	0.0504632	0.030796	0.0243742	0.0146382	0.0648503	0.0417332
NBRI	0.0896557	0.0832471	0.0505164	0.0809332	0.081743	0.0644597	0.0699228	0.0691159	0.0641938	0.0787564	0.0949037	0.104205	0.0994889	0.0677259	0.0802763	0.065562	0.0763517	0.0585603	0.0792185	0.0633124	0.0472278	0.0298543	0.023597	0.025596	0.032177	0.0275224	0.0373409	0.0389927	0.0426092	0.0498287	0.0420807	0.0550465	0.0310183	0.0289122	0.0146625	0.0636418	0.0401102
NEPA	0.0921929	0.0850691	0.0400229	0.0915408	0.0698973	0.0799848	0.0838797	0.079091	0.0667932	0.0852502	0.110746	0.122222	0.118826	0.0780315	0.0999912	0.0870661	0.065528	0.0536256	0.0656159	0.0811931	0.0487838	0.024553	0.0230713	0.020106	0.0320035	0.0284905	0.0377844	0.0376664	0.0494182	0.0491716	0.0286491	0.05283	0.036516	0.0278844	0.0181324	0.0723423	0.0490116
NETH	0.0959635	0.0948969	0.0659247	0.087358	0.0593638	0.0629707	0.068601	0.0677574	0.0678608	0.0912087	0.101766	0.103672	0.0975288	0.0685949	0.0843817	0.0796906	0.0838589	0.0391035	0.064162	0.0745241	0.0666576	0.0279829	0.0215744	0.0216803	0.0311893	0.0210006	0.0468852	0.0469905	0.0538492	0.0350787	0.02834	0.042725	0.0364045	0.0302456	0.0175075	0.0635732	0.033708
NFEN	0.075705	0.0751967	0.0633687	0.0710907	0.0547716	0.0677591	0.0772318	0.0686549	0.0693744	0.0982018	0.0878243	0.105567	0.0867844	0.0653851	0.0789651	0.0742974	0.0756293	0.0456034	0.0664933	0.0583441	0.0546162	0.0280351	0.0219127	0.0202725	0.0345128	0.0305012	0.0404622	0.0401121	0.0392054	0.0408839	0.0242824	0.0430636	0.0337926	0.0259219	0.0129573	0.0634436	0.034711
NGUI	0.0802976	0.0751192	0.0506611	0.10973	0.0635372	0.0753363	0.0869707	0.0895225	0.0733792	0.0751231	0.0858471	0.114767	0.0992593	0.064623	0.0863954	0.0708255	0.0651716	0.0509283	0.0919272	0.0668169	0.0527816	0.0275619	0.0226011	0.0229717	0.0276623	0.0248029	0.0313701	0.0326423	0.0401033	0.045679	0.0390204	0.0442402	0.0343417	0.0261708	0.0146371	0.0609444	0.0516631
NIGE	0.0773534	0.0734768	0.0557507	0.0750631	0.063771	0.0732468	0.0700125	0.0709624	0.0576374	0.0819594	0.0876473	0.110032	0.0970892	0.0616882	0.0849201	0.073363	0.0679933	0.0398121	0.0624544	0.0602434	0.0500351	0.0316953	0.0249367	0.0257209	0.0271529	0.0288745	0.0378435	0.0383415	0.0430244	0.0453966	0.0332973	0.0419025	0.0339907	0.0300147	0.0126978	0.0507122	0.0356526
PERU	0.0951748	0.0965006	0.0474923	0.0764684	0.0582546	0.0671908	0.0599575	0.0588255	0.0666236	0.0717092	0.0839128	0.122398	0.130466	0.0616301	0.0954669	0.0898592	0.0679851	0.0404128	0.0633979	0.0582551	0.049347	0.0250072	0.0193997	0.0200878	0.0274947	0.025205	0.0364763	0.0363234	0.0425531	0.0450655	0.028542	0.0376928	0.0308104	0.0236789	0.0132727	0.0584495	0.0396216
PHIL	0.0984788	0.0958076	0.0544565	0.088471	0.0623788	0.0741323	0.0741421	0.0742113	0.0681103	0.0778378	0.0967704	0.119861	0.11771	0.0728507	0.0926822	0.0854934	0.0746574	0.0514288	0.0674903	0.0713396	0.0479311	0.0285613	0.0250335	0.0245922	0.0288538	0.0284982	0.0349544	0.0345309	0.0518372	0.047697	0.0314196	0.0479506	0.0292009	0.0296813	0.0146096	0.0683082	0.0378914
SAFR	0.132294	0.129419	0.0792475	0.139206	0.0897679	0.0942612	0.102079	0.0980764	0.118456	0.0987398	0.159755	0.11433	0.135229	0.117925	0.103079	0.0914758	0.0939703	0.095914	0.105163	0.0852874	0.0563527	0.0316826	0.0367526	0.0360852	0.0332687	0.0328222	0.0406279	0.0415015	0.0640638	0.0582378	0.0349846	0.0836052	0.0380686	0.0344642	0.0200624	0.0775588	0.0454649
SFIN	0.096627	0.094648	0.0549294	0.0834277	0.0636331	0.0916419	0.0732416	0.0716386	0.0679833	0.0661612	0.0938796	0.107334	0.0933289	0.0648725	0.0837249	0.0746903	0.0620257	0.0539692	0.0688401	0.0589496	0.0393118	0.0336918	0.0195559	0.0253048	0.032218	0.0205368	0.0441906	0.0447228	0.0454328	0.0410605	0.0292523	0.0478385	0.0420676	0.0190122	0.0174374	0.0586852	0.0337883
SOMA	0.0861257	0.0829304	0.0548143	0.0831637	0.0613702	0.0619432	0.0807593	0.0784652	0.0622262	0.0726192	0.111861	0.094626	0.0877783	0.0840239	0.0788222	0.0699293	0.0752613	0.0546912	0.0710823	0.0702558	0.049779	0.029652	0.0243675	0.0229729	0.0278546	0.0314757	0.0378544	0.0375953	0.0477449	0.0387391	0.025248	0.0560153	0.0344359	0.0284824	0.0166603	0.0676804	0.0460979
THAI	0.0986567	0.100343	0.0474431	0.0902426	0.0673647	0.0698967	0.0686582	0.0669867	0.0756452	0.0783423	0.108888	0.122982	0.124154	0.075172	0.0956533	0.0856057	0.064833	0.0386701	0.0680742	0.0637097	0.0552672	0.030036	0.0207696	0.0226663	0.0347071	0.0293016	0.0382396	0.03808	0.0480247	0.0539285	0.0325181	0.0397367	0.0280883	0.0307064	0.0128984	0.059295	0.0452896
VANU	0.0797369	0.0770239	0.0543896	0.0971422	0.0731351	0.0790762	0.0668554	0.0678791	0.0746006	0.0829575	0.0936861	0.101922	0.0985689	0.0704831	0.0783028	0.0802256	0.0708605	0.0446885	0.0630072	0.0625177	0.0478502	0.0280624	0.0244403	0.0268899	0.031234	0.0303322	0.0332555	0.0347142	0.0455854	0.0512003	0.0430059	0.0425716	0.0377977	0.0277634	0.0150071	0.0558662	0.0428347
VIET	0.0995441	0.0937302	0.0482694	0.0879304	0.0535016	0.0775751	0.0696089	0.064202	0.0788352	0.0861147	0.109188	0.0888834	0.114925	0.0778877	0.0755926	0.0897101	0.0629083	0.0481199	0.0704566	0.0571048	0.0401257	0.0298503	0.0244987	0.0253461	0.0305921	0.0332095	0.0305702	0.0305702	0.0410753	0.0333944	0.0282382	0.0476594	0.0383948	0.0298434	0.0114506	0.0569298	0.0518168
pooled variance-covariance matrix
	Maximum cranial length (GOL)	Nasion-opisthocranion (NOL)	Cranial base length (BNL)	Maximum cranial breadth (XCB)	Minimum frontal breadth (M9)	Maximum frontal breadth (XFB)	Biauricular breadth (M11)	Biauricular breadth (AUB)	Biasterionic breadth (ASB)	Basion –bregma height (BBH)	Sagittal frontal arc (M26)	Saggital parietal arc (M27)	Saggital occipital arc (M28)	Nasion-bregma chord (FRC)	Bregma-lambda chord (PAC)	Lambda-opisthion chord (OCC)	Basion prosthion length (BPL)	Breadth between Frontomalare temporale (M43)	Bizygomatic breadth (ZYB)	Middle facial breadth (M46)	Nasion prosthion height (NPH)	Interorbital breadth (DKB)	Orbital breadth (M51)	Orbital breadth (M51a)	Orbital height (OBH)	Nasal breadth (NLB)	Nasal height (NLH)	Nasal height (M55)	Palate breadth (MAB)	Mastoid height (MDH)	Mastoid width (MDB)	Breadth between Frontomalare orbitale – Frontal chord (M43(1))	Frontal subtense (No 43c)	Minimum horizontal breadth of the nasalia (sc) – Simotic chord (M57, WNB)	Simotic subtense (No 57a, SIS)	Breadth between zygomaxillare anterius – Zygomaxillary chord (M46b, ZMB)	Zygomaxillary subtense (No 46c, SSS)
Maximum cranial length (GOL)	0.00861014	0.00817093	0.00166943	0.00172184	0.0006103	0.00145124	0.00080829	0.00075072	0.0021317	0.00207477	0.00447641	0.00495504	0.00532624	0.00320541	0.00479285	0.00313285	0.00133434	0.00070009	0.00069457	0.00022995	0.00033367	-9.328e-05	0.00043833	0.0004362	0.00052012	-1.262e-05	7.011e-05	9.094e-05	0.00015317	-0.00053272	-0.00039003	0.00062543	-0.00040422	-0.00105301	-0.00060248	-6.534e-05	-0.00032729
Nasion-opisthocranion (NOL)	0.00817093	0.00818637	0.001616	0.00165399	0.00050876	0.00131059	0.00063321	0.00056846	0.00210383	0.00182153	0.00419572	0.00461615	0.00532741	0.00317682	0.00450917	0.00330261	0.00126708	0.00056431	0.00040328	0.00011372	0.00043442	-0.00011036	0.00043142	0.00043791	0.00065173	6.7e-07	0.00016725	0.00018844	7.54e-05	-0.00066844	-0.00048743	0.00050029	-0.00032053	-0.0009534	-0.00058029	-0.00020928	-0.00029643
Cranial base length (BNL)	0.00166943	0.001616	0.00310639	2.28e-06	0.0002716	0.00017237	0.00064118	0.00068268	0.00041503	0.00190524	0.00031954	0.00018994	-4.68e-05	0.00034138	0.00032712	0.00043158	0.00223054	0.00062031	0.00089705	0.00040017	0.00010911	-5.066e-05	0.00031818	0.00031109	6.2e-05	6.47e-06	0.00019294	0.00020106	0.00027256	-0.00024705	-0.00016796	0.00044645	0.00013449	-0.00039967	-0.00023467	0.00031243	3.876e-05
Maximum cranial breadth (XCB)	0.00172184	0.00165399	2.28e-06	0.007962	0.00152641	0.00464525	0.00411347	0.00386671	0.00344441	0.00195224	0.00312652	0.00143126	0.00211974	0.00235833	0.00109845	0.00216043	0.0002808	0.00108069	0.00237184	0.00064674	0.00018446	-0.00013617	0.00048536	0.00049474	0.00065125	7.536e-05	2.888e-05	4.54e-05	0.00059358	-0.00064457	-0.00036634	0.00085317	-0.00093251	-0.0007704	-0.00049608	0.00040732	-0.00070494
Minimum frontal breadth (M9)	0.0006103	0.00050876	0.0002716	0.00152641	0.00412843	0.00248852	0.00091762	0.0008766	0.00070809	0.00062378	0.00126692	0.00076379	0.00016296	0.0004886	0.00070453	0.00025489	0.00016031	0.00178234	0.00070887	0.00012979	-0.00045135	0.00047688	0.00042941	0.00040514	0.00028065	1.934e-05	-0.00036499	-0.0003611	5.536e-05	-0.00052767	-0.00027485	0.00141276	0.00010216	-0.00012183	-0.00031442	0.00017091	-0.00047457
Maximum frontal breadth (XFB)	0.00145124	0.00131059	0.00017237	0.00464525	0.00248852	0.0058541	0.00220899	0.00208031	0.00188757	0.00192278	0.00297656	0.00195092	0.00108274	0.00183742	0.00150384	0.00134862	-0.00011593	0.00129189	0.00150941	0.0002258	6.444e-05	0.00014697	0.00040046	0.00036919	0.00046268	-4.998e-05	-4.507e-05	-3.656e-05	0.00030027	-0.00059972	-0.00044624	0.00100886	-0.00065458	-0.00052209	-0.00039879	6.345e-05	-0.00063816
Biauricular breadth (M11)	0.00080829	0.00063321	0.00064118	0.00411347	0.00091762	0.00220899	0.00540315	0.00522244	0.0024826	0.00121218	0.0010819	0.00017888	0.00050042	0.00087536	0.00010287	0.00074814	0.00072598	0.00126431	0.00365866	0.00128062	0.00019721	-3.258e-05	0.0004868	0.00049026	0.00038129	0.00012936	0.00021699	0.0002336	0.00084291	-0.00013031	-3.435e-05	0.0010337	-0.00080125	-0.00078101	-0.00043405	0.00115722	-0.00046298
Biauricular breadth (AUB)	0.00075072	0.00056846	0.00068268	0.00386671	0.0008766	0.00208031	0.00522244	0.00523253	0.00229729	0.00118934	0.00097094	0.00013718	0.00035061	0.00079528	5.378e-05	0.00062876	0.00073459	0.00128486	0.00380067	0.0013645	0.000217	-9.94e-06	0.00048005	0.00048154	0.00034522	0.00012515	0.00024081	0.00025512	0.00086077	-5.973e-05	1.3e-06	0.00104815	-0.00079149	-0.00076906	-0.00043076	0.00124524	-0.00047074
Biasterionic breadth (ASB)	0.0021317	0.00210383	0.00041503	0.00344441	0.00070809	0.00188757	0.0024826	0.00229729	0.00504681	0.00126004	0.00169122	0.00109808	0.00248045	0.0013497	0.00108366	0.00196128	0.00060611	0.00078571	0.00135731	0.0002892	-7.75e-06	-0.00017301	0.00039982	0.00040915	0.0004114	6.845e-05	-5.075e-05	-3.778e-05	0.0003603	-0.00031284	-0.00012419	0.00065476	-0.00062155	-0.00060502	-0.00036179	0.00015462	-0.00051571
Basion –bregma height (BBH)	0.00207477	0.00182153	0.00190524	0.00195224	0.00062378	0.00192278	0.00121218	0.00118934	0.00126004	0.00671486	0.00328346	0.00365354	0.00191651	0.00252604	0.0030374	0.00275556	0.00077599	0.00059692	0.00118035	0.00036643	0.00012588	-0.00030372	0.00036228	0.00036452	0.00030763	-1.109e-05	-5.35e-05	-4.275e-05	0.00040763	-0.0002246	-0.00030995	0.00043909	-0.00065585	-0.00078477	-0.0004252	0.00021245	-3.554e-05
Sagittal frontal arc (M26)	0.00447641	0.00419572	0.00031954	0.00312652	0.00126692	0.00297656	0.0010819	0.00097094	0.00169122	0.00328346	0.00902617	0.00278306	0.00222833	0.00614352	0.00268331	0.00169545	3.046e-05	0.00057594	0.00039527	-1.709e-05	0.00025706	-0.00021391	0.00036982	0.00039616	0.00060165	4.407e-05	-2.677e-05	-1.626e-05	0.00011717	-0.00060921	-0.00045082	0.00037229	-0.00045938	-0.00085474	-0.00050885	-0.00012809	-0.00023512
Saggital parietal arc (M27)	0.00495504	0.00461615	0.00018994	0.00143126	0.00076379	0.00195092	0.00017888	0.00013718	0.00109808	0.00365354	0.00278306	0.0139802	-0.00044543	0.00178939	0.0104492	1.345e-05	3.44e-05	0.00043833	4.73e-05	-3.91e-05	-2.175e-05	-3.918e-05	0.00026942	0.00026112	0.00035541	-7.126e-05	-0.00033766	-0.00033914	0.00015584	-0.00036015	-0.00032901	0.00051859	-0.00057211	-0.00074544	-0.00046936	-0.0003116	-0.00019606
Saggital occipital arc (M28)	0.00532624	0.00532741	-4.68e-05	0.00211974	0.00016296	0.00108274	0.00050042	0.00035061	0.00248045	0.00191651	0.00222833	-0.00044543	0.0127469	0.00171435	0.00056945	0.00823761	0.00015986	9.222e-05	-8.594e-05	-3.021e-05	1.348e-05	-0.00015578	0.00015294	0.00014288	0.00033848	-4.108e-05	-0.00026713	-0.00025247	-5.618e-05	-0.00032852	-0.00023723	8.434e-05	-0.00067318	-0.0006594	-0.00041668	-0.00026439	-0.00038469
Nasion-bregma chord (FRC)	0.00320541	0.00317682	0.00034138	0.00235833	0.0004886	0.00183742	0.00087536	0.00079528	0.0013497	0.00252604	0.00614352	0.00178939	0.00171435	0.00490106	0.0017041	0.00146866	0.0001736	0.00033678	0.00040893	7.898e-05	0.00033359	-0.00025974	0.0003022	0.0003311	0.00048547	3.615e-05	7.87e-05	9.124e-05	0.00013509	-0.00044216	-0.00034753	0.00019662	-0.00028316	-0.00067877	-0.00036767	-1.414e-05	-0.0001432
Bregma-lambda chord (PAC)	0.00479285	0.00450917	0.00032712	0.00109845	0.00070453	0.00150384	0.00010287	5.378e-05	0.00108366	0.0030374	0.00268331	0.0104492	0.00056945	0.0017041	0.00865304	0.00048139	0.00012232	0.00040041	-4.137e-05	-8.15e-05	-6.123e-05	-3.476e-05	0.00025094	0.00024684	0.00031634	-4.245e-05	-0.00028971	-0.00028757	0.00010422	-0.00036966	-0.00029716	0.00044856	-0.00045102	-0.00063355	-0.00041408	-0.0003403	-0.00021733
Lambda-opisthion chord (OCC)	0.00313285	0.00330261	0.00043158	0.00216043	0.00025489	0.00134862	0.00074814	0.00062876	0.00196128	0.00275556	0.00169545	1.345e-05	0.00823761	0.00146866	0.00048139	0.00728024	0.00044655	0.00013049	9.168e-05	7.297e-05	-7.171e-05	-0.0002189	0.00022846	0.00020934	0.00040395	7.87e-06	-0.00014396	-0.00012907	9.088e-05	-0.00038613	-0.00029366	0.00013456	-0.0006381	-0.00057172	-0.0003616	-0.00013862	-0.00020299
Basion prosthion length (BPL)	0.00133434	0.00126708	0.00223054	0.0002808	0.00016031	-0.00011593	0.00072598	0.00073459	0.00060611	0.00077599	3.046e-05	3.44e-05	0.00015986	0.0001736	0.00012232	0.00044655	0.00553009	0.0008091	0.00098395	0.00123306	0.00019005	3.27e-05	0.00034052	0.00031515	-0.00018423	0.00028177	-0.00016602	-0.00016755	0.00105224	-0.00021388	-3.165e-05	0.000689	-0.00022637	-0.00049813	-0.00032514	0.00113639	0.00049274
Breadth between Frontomalare temporale (M43)	0.00070009	0.00056431	0.00062031	0.00108069	0.00178234	0.00129189	0.00126431	0.00128486	0.00078571	0.00059692	0.00057594	0.00043833	9.222e-05	0.00033678	0.00040041	0.00013049	0.0008091	0.00257912	0.00173698	0.00109013	-0.00012771	0.00044754	0.0006803	0.00064221	0.00023694	0.00023445	-8.993e-05	-8.319e-05	0.00046223	-0.00020621	-0.00012673	0.00203298	-0.00012492	-0.00037433	-0.00036842	0.00110524	-0.00045188
Bizygomatic breadth (ZYB)	0.00069457	0.00040328	0.00089705	0.00237184	0.00070887	0.00150941	0.00365866	0.00380067	0.00135731	0.00118035	0.00039527	4.73e-05	-8.594e-05	0.00040893	-4.137e-05	9.168e-05	0.00098395	0.00173698	0.00535864	0.00199118	0.00032981	0.00014968	0.00056975	0.00054925	0.00014071	0.00017486	0.00034297	0.00035385	0.00093157	0.0002229	9.435e-05	0.00147639	-0.00071874	-0.00076637	-0.00042308	0.00198044	-0.00050352
Middle facial breadth (M46)	0.00022995	0.00011372	0.00040017	0.00064674	0.00012979	0.0002258	0.00128062	0.0013645	0.0002892	0.00036643	-1.709e-05	-3.91e-05	-3.021e-05	7.898e-05	-8.15e-05	7.297e-05	0.00123306	0.00109013	0.00199118	0.00471397	0.00038698	0.00041037	0.00028311	0.0002353	-7.593e-05	0.00045052	0.00021259	0.00022088	0.00128035	5.491e-05	3.834e-05	0.00094565	-0.00055712	-0.00047537	-0.00039856	0.00388671	0.00011606
Nasion prosthion height (NPH)	0.00033367	0.00043442	0.00010911	0.00018446	-0.00045135	6.444e-05	0.00019721	0.000217	-7.75e-06	0.00012588	0.00025706	-2.175e-05	1.348e-05	0.00033359	-6.123e-05	-7.171e-05	0.00019005	-0.00012771	0.00032981	0.00038698	0.00271892	-0.00027734	9.661e-05	0.00010784	0.00049715	-0.00016599	0.00125681	0.00126925	0.00042022	8.8e-07	-0.00013461	-0.00011528	-0.00019304	-0.00038877	-0.00012224	0.0002875	0.0002016
Interorbital breadth (DKB)	-9.328e-05	-0.00011036	-5.066e-05	-0.00013617	0.00047688	0.00014697	-3.258e-05	-9.94e-06	-0.00017301	-0.00030372	-0.00021391	-3.918e-05	-0.00015578	-0.00025974	-3.476e-05	-0.0002189	3.27e-05	0.00044754	0.00014968	0.00041037	-0.00027734	0.00088456	-6.667e-05	-0.00016647	-0.00015509	0.00016113	-0.00021841	-0.00021504	4.749e-05	-9.085e-05	-6.077e-05	0.00044186	0.00011164	0.00017183	-0.00010395	0.00037693	-0.00018824
Orbital breadth (M51)	0.00043833	0.00043142	0.00031818	0.00048536	0.00042941	0.00040046	0.0004868	0.00048005	0.00039982	0.00036228	0.00036982	0.00026942	0.00015294	0.0003022	0.00025094	0.00022846	0.00034052	0.0006803	0.00056975	0.00028311	9.661e-05	-6.667e-05	0.00057227	0.00053202	0.00029658	6.857e-05	8.431e-05	8.659e-05	0.00015417	-0.00013179	-9.245e-05	0.00076444	2.243e-05	-0.00026785	-0.00015684	0.00027914	-6.952e-05
Orbital breadth (M51a)	0.0004362	0.00043791	0.00031109	0.00049474	0.00040514	0.00036919	0.00049026	0.00048154	0.00040915	0.00036452	0.00039616	0.00026112	0.00014288	0.0003311	0.00024684	0.00020934	0.00031515	0.00064221	0.00054925	0.0002353	0.00010784	-0.00016647	0.00053202	0.00060333	0.00028836	5.511e-05	8.246e-05	8.63e-05	0.00012553	-0.00015362	-8.843e-05	0.00072559	1.314e-05	-0.00025093	-0.00014097	0.00023333	-7.736e-05
Orbital height (OBH)	0.00052012	0.00065173	6.2e-05	0.00065125	0.00028065	0.00046268	0.00038129	0.00034522	0.0004114	0.00030763	0.00060165	0.00035541	0.00033848	0.00048547	0.00031634	0.00040395	-0.00018423	0.00023694	0.00014071	-7.593e-05	0.00049715	-0.00015509	0.00029658	0.00028836	0.00099023	2.06e-06	0.00038087	0.00038372	-5.493e-05	-0.00025639	-0.00020245	0.00032394	-7.805e-05	-0.0002231	-0.00011974	-0.00013297	-6.351e-05
Nasal breadth (NLB)	-1.262e-05	6.7e-07	6.47e-06	7.536e-05	1.934e-05	-4.998e-05	0.00012936	0.00012515	6.845e-05	-1.109e-05	4.407e-05	-7.126e-05	-4.108e-05	3.615e-05	-4.245e-05	7.87e-06	0.00028177	0.00023445	0.00017486	0.00045052	-0.00016599	0.00016113	6.857e-05	5.511e-05	2.06e-06	0.00074865	4.969e-05	4.075e-05	0.00020013	-0.00012292	-5.313e-05	0.00023911	-0.00015018	-1.37e-05	-9.139e-05	0.00042143	-9.92e-05
Nasal height (NLH)	7.011e-05	0.00016725	0.00019294	2.888e-05	-0.00036499	-4.507e-05	0.00021699	0.00024081	-5.075e-05	-5.35e-05	-2.677e-05	-0.00033766	-0.00026713	7.87e-05	-0.00028971	-0.00014396	-0.00016602	-8.993e-05	0.00034297	0.00021259	0.00125681	-0.00021841	8.431e-05	8.246e-05	0.00038087	4.969e-05	0.00144283	0.00143059	0.00016419	4.9e-06	-8.822e-05	-9.919e-05	-0.00015284	-0.00028339	-8.917e-05	0.00013347	0.00019233
Nasal height (M55)	9.094e-05	0.00018844	0.00020106	4.54e-05	-0.0003611	-3.656e-05	0.0002336	0.00025512	-3.778e-05	-4.275e-05	-1.626e-05	-0.00033914	-0.00025247	9.124e-05	-0.00028757	-0.00012907	-0.00016755	-8.319e-05	0.00035385	0.00022088	0.00126925	-0.00021504	8.659e-05	8.63e-05	0.00038372	4.075e-05	0.00143059	0.00144844	0.00016837	-1.98e-05	-0.00010766	-9.235e-05	-0.00015584	-0.00028312	-9.08e-05	0.00013397	0.00020507
Palate breadth (MAB)	0.00015317	7.54e-05	0.00027256	0.00059358	5.536e-05	0.00030027	0.00084291	0.00086077	0.0003603	0.00040763	0.00011717	0.00015584	-5.618e-05	0.00013509	0.00010422	9.088e-05	0.00105224	0.00046223	0.00093157	0.00128035	0.00042022	4.749e-05	0.00015417	0.00012553	-5.493e-05	0.00020013	0.00016419	0.00016837	0.00241131	0.00013005	1.277e-05	0.00036049	-0.00033758	-0.00036256	-0.00021414	0.00114586	4.108e-05
Mastoid height (MDH)	-0.00053272	-0.00066844	-0.00024705	-0.00064457	-0.00052767	-0.00059972	-0.00013031	-5.973e-05	-0.00031284	-0.0002246	-0.00060921	-0.00036015	-0.00032852	-0.00044216	-0.00036966	-0.00038613	-0.00021388	-0.00020621	0.0002229	5.491e-05	8.8e-07	-9.085e-05	-0.00013179	-0.00015362	-0.00025639	-0.00012292	4.9e-06	-1.98e-05	0.00013005	0.00201403	0.00065074	-0.00026086	-7.955e-05	-0.00020495	-8.52e-06	0.00013426	8.692e-05
Mastoid width (MDB)	-0.00039003	-0.00048743	-0.00016796	-0.00036634	-0.00027485	-0.00044624	-3.435e-05	1.3e-06	-0.00012419	-0.00030995	-0.00045082	-0.00032901	-0.00023723	-0.00034753	-0.00029716	-0.00029366	-3.165e-05	-0.00012673	9.435e-05	3.834e-05	-0.00013461	-6.077e-05	-9.245e-05	-8.843e-05	-0.00020245	-5.313e-05	-8.822e-05	-0.00010766	1.277e-05	0.00065074	0.00096154	-0.00014886	-4.422e-05	-9.171e-05	-6.9e-07	5.818e-05	-3.281e-05
Breadth between Frontomalare orbitale – Frontal chord (M43(1))	0.00062543	0.00050029	0.00044645	0.00085317	0.00141276	0.00100886	0.0010337	0.00104815	0.00065476	0.00043909	0.00037229	0.00051859	8.434e-05	0.00019662	0.00044856	0.00013456	0.000689	0.00203298	0.00147639	0.00094565	-0.00011528	0.00044186	0.00076444	0.00072559	0.00032394	0.00023911	-9.919e-05	-9.235e-05	0.00036049	-0.00026086	-0.00014886	0.00223281	2.735e-05	-0.00035206	-0.00034431	0.00093927	-0.00038433
Frontal subtense (No 43c)	-0.00040422	-0.00032053	0.00013449	-0.00093251	0.00010216	-0.00065458	-0.00080125	-0.00079149	-0.00062155	-0.00065585	-0.00045938	-0.00057211	-0.00067318	-0.00028316	-0.00045102	-0.0006381	-0.00022637	-0.00012492	-0.00071874	-0.00055712	-0.00019304	0.00011164	2.243e-05	1.314e-05	-7.805e-05	-0.00015018	-0.00015284	-0.00015584	-0.00033758	-7.955e-05	-4.422e-05	2.735e-05	0.00105864	0.00016766	5.541e-05	-0.00042176	0.00013755
Minimum horizontal breadth of the nasalia (sc) – Simotic chord (M57, WNB)	-0.00105301	-0.0009534	-0.00039967	-0.0007704	-0.00012183	-0.00052209	-0.00078101	-0.00076906	-0.00060502	-0.00078477	-0.00085474	-0.00074544	-0.0006594	-0.00067877	-0.00063355	-0.00057172	-0.00049813	-0.00037433	-0.00076637	-0.00047537	-0.00038877	0.00017183	-0.00026785	-0.00025093	-0.0002231	-1.37e-05	-0.00028339	-0.00028312	-0.00036256	-0.00020495	-9.171e-05	-0.00035206	0.00016766	0.00075939	0.00016606	-0.0004491	-0.00021186
Simotic subtense (No 57a, SIS)	-0.00060248	-0.00058029	-0.00023467	-0.00049608	-0.00031442	-0.00039879	-0.00043405	-0.00043076	-0.00036179	-0.0004252	-0.00050885	-0.00046936	-0.00041668	-0.00036767	-0.00041408	-0.0003616	-0.00032514	-0.00036842	-0.00042308	-0.00039856	-0.00012224	-0.00010395	-0.00015684	-0.00014097	-0.00011974	-9.139e-05	-8.917e-05	-9.08e-05	-0.00021414	-8.52e-06	-6.9e-07	-0.00034431	5.541e-05	0.00016606	0.00021339	-0.00036465	-1.757e-05
Breadth between zygomaxillare anterius – Zygomaxillary chord (M46b, ZMB)	-6.534e-05	-0.00020928	0.00031243	0.00040732	0.00017091	6.345e-05	0.00115722	0.00124524	0.00015462	0.00021245	-0.00012809	-0.0003116	-0.00026439	-1.414e-05	-0.0003403	-0.00013862	0.00113639	0.00110524	0.00198044	0.00388671	0.0002875	0.00037693	0.00027914	0.00023333	-0.00013297	0.00042143	0.00013347	0.00013397	0.00114586	0.00013426	5.818e-05	0.00093927	-0.00042176	-0.0004491	-0.00036465	0.00441665	0.00031382
Zygomaxillary subtense (No 46c, SSS)	-0.00032729	-0.00029643	3.876e-05	-0.00070494	-0.00047457	-0.00063816	-0.00046298	-0.00047074	-0.00051571	-3.554e-05	-0.00023512	-0.00019606	-0.00038469	-0.0001432	-0.00021733	-0.00020299	0.00049274	-0.00045188	-0.00050352	0.00011606	0.0002016	-0.00018824	-6.952e-05	-7.736e-05	-6.351e-05	-9.92e-05	0.00019233	0.00020507	4.108e-05	8.692e-05	-3.281e-05	-0.00038433	0.00013755	-0.00021186	-1.757e-05	0.00031382	0.00170473
