# Supplementary material for: Inferring human neutral genetic variation from craniodental phenotypes
Source: PNAS Nexus. 2023 Jul 3;2(7):pgad217. doi: 10.1093/pnasnexus/pgad217 (PMC10338903; doi:10.1093/pnasnexus/pgad217)
Supplement: pgad217_Supplementary_Data [file pgad217_supplementary_data.zip › PNASNEXUS-PNASNEXUS-2023-00352R-s11.xlsx]

## Sheet: Sheet1
summary statistics dental metric data
mean
	mesiodistal UI1	mesiodistal UI2	mesiodistal UC	mesiodistal UP1	mesiodistal UP2	mesiodistal UM1	mesiodistal UM2	mesiodistal LI1	mesiodistal LI2	mesiodistal LC	mesiodistal LP1	mesiodistal LP2	mesiodistal LM1	mesiodistal LM2	buccolingual UI1	buccolingual UI2	buccolingual UC	buccolingual UP1	buccolingual UP2	buccolingual UM1	buccolingual UM2	buccolingual LI1	buccolingual LI2	buccolingual LC	buccolingual LP1	buccolingual LP2	buccolingual LM1	buccolingual LM2
ALEU	1.04268	0.892232	0.992335	0.90015	0.847346	1.32236	1.22739	0.65838	0.744538	0.89395	0.853132	0.86794	1.45087	1.35945	0.876824	0.817509	1.00399	1.11741	1.11477	1.42912	1.39277	0.694827	0.752701	0.935259	0.938486	0.999485	1.33058	1.28457
ARIZ	1.07633	0.918303	1.01106	0.904434	0.849791	1.29393	1.2298	0.651331	0.752374	0.882061	0.862865	0.870569	1.40384	1.34095	0.896058	0.818659	1.03221	1.12093	1.10952	1.41765	1.39582	0.693084	0.735344	0.940149	0.939575	0.987804	1.31515	1.25314
AUST	1.10393	0.878731	0.960786	0.89044	0.843066	1.27459	1.28014	0.660604	0.736334	0.855269	0.874113	0.903583	1.39145	1.34072	0.891153	0.766179	0.976331	1.1578	1.12337	1.40589	1.46931	0.704572	0.7617	0.895362	0.994209	1.02195	1.31563	1.27075
BORN	1.06107	0.867072	0.968389	0.893666	0.847846	1.30026	1.19341	0.658802	0.73767	0.849857	0.87607	0.86218	1.3918	1.28668	0.887349	0.82186	1.0271	1.16568	1.15599	1.42255	1.4044	0.715316	0.759967	0.954156	0.986962	1.03216	1.31859	1.24898
ENGL	1.06243	0.836181	0.953716	0.848802	0.832053	1.33609	1.2277	0.660168	0.735477	0.837394	0.848879	0.87698	1.41463	1.35663	0.900918	0.795705	1.03585	1.1201	1.1451	1.44088	1.44854	0.729359	0.773432	0.94869	0.964933	1.03715	1.32653	1.27456
ESIB	1.07429	0.901859	0.981697	0.886	0.83917	1.31815	1.26073	0.649218	0.728287	0.857701	0.869837	0.87371	1.42365	1.41982	0.864147	0.805118	0.994167	1.12741	1.12353	1.4018	1.3964	0.696164	0.73743	0.921628	0.983798	1.01751	1.33083	1.28835
GREE	1.05924	0.834218	0.977772	0.855993	0.814286	1.29779	1.23777	0.674506	0.748988	0.859807	0.863174	0.874413	1.39244	1.30764	0.902657	0.820391	1.04454	1.13276	1.14963	1.43385	1.43339	0.722479	0.763671	0.963466	0.953411	1.03569	1.3077	1.25073
ITAL	1.06552	0.849426	0.954774	0.844993	0.827782	1.32223	1.24281	0.655123	0.72407	0.837148	0.838164	0.874346	1.39118	1.33125	0.897164	0.80465	1.03626	1.1244	1.16076	1.45011	1.46536	0.735396	0.777025	0.965754	0.959866	1.03593	1.31848	1.27504
JAPA	1.03635	0.867236	0.973682	0.904713	0.846286	1.27644	1.23816	0.668381	0.743507	0.852259	0.896285	0.89493	1.40056	1.34565	0.863942	0.776715	0.989985	1.18221	1.16058	1.39168	1.40861	0.725093	0.767132	0.924626	0.975489	1.02251	1.30327	1.26939
KENY	1.05181	0.848715	0.947667	0.88685	0.85201	1.31536	1.26656	0.6466	0.711724	0.849276	0.885923	0.892836	1.40646	1.3566	0.891608	0.81628	1.02823	1.15305	1.14982	1.39012	1.42809	0.707384	0.758682	0.924954	0.984619	1.01972	1.31296	1.26422
MALA	1.03992	0.849534	0.973901	0.888846	0.853803	1.30702	1.21152	0.660681	0.728968	0.851365	0.881042	0.874802	1.396	1.29109	0.883388	0.818921	1.03388	1.16139	1.15953	1.41904	1.40621	0.708249	0.774807	0.950047	0.983262	1.031	1.30635	1.24996
MONG	1.04551	0.862274	0.952442	0.876655	0.835781	1.29451	1.21135	0.660739	0.736183	0.857105	0.871353	0.868357	1.41133	1.34022	0.897517	0.81881	1.02442	1.14907	1.12722	1.41601	1.39458	0.722532	0.776515	0.944027	0.975431	1.02295	1.34168	1.27558
NBRI	1.04258	0.874922	0.965193	0.885055	0.835651	1.31303	1.22074	0.645322	0.722912	0.843583	0.857416	0.876541	1.38226	1.31682	0.875596	0.815677	1.024	1.19147	1.17205	1.43158	1.42825	0.709507	0.760286	0.947433	0.995437	1.04316	1.3175	1.25106
NEPA	1.02191	0.854096	0.953053	0.892011	0.823766	1.31109	1.2268	0.650539	0.737782	0.866537	0.860117	0.894328	1.38803	1.32939	0.885694	0.809566	1.00785	1.18306	1.16501	1.41134	1.43985	0.723437	0.778025	0.947095	0.969242	1.03355	1.30097	1.25864
NETH	1.06758	0.849809	0.983289	0.855598	0.806515	1.30401	1.2273	0.657813	0.733646	0.856966	0.853255	0.879451	1.39963	1.34662	0.901793	0.811581	1.02662	1.11037	1.12304	1.42751	1.45563	0.733568	0.769823	0.976864	0.96522	1.02261	1.31693	1.27321
NFEN	1.03781	0.836636	0.975691	0.862864	0.847942	1.32998	1.23669	0.690277	0.749811	0.860544	0.863482	0.878598	1.38935	1.34752	0.896816	0.805957	1.02438	1.13867	1.09838	1.43113	1.4152	0.705453	0.780232	0.957491	0.970122	0.9966	1.31543	1.25625
NGUI	1.05749	0.864433	0.957462	0.872964	0.833932	1.33275	1.22103	0.649803	0.728056	0.852262	0.869213	0.880166	1.4198	1.3341	0.885696	0.797098	1.02366	1.16498	1.15421	1.44238	1.41969	0.713051	0.76068	0.938355	0.981131	1.02779	1.3097	1.26784
NIGE	1.04615	0.856455	0.960506	0.896107	0.836543	1.30813	1.24291	0.658063	0.739081	0.876289	0.887749	0.893363	1.39753	1.33032	0.878784	0.803933	1.03335	1.16628	1.1532	1.38643	1.41884	0.693576	0.745543	0.937087	1.00376	1.03199	1.28669	1.24559
PERU	1.04876	0.883814	0.974865	0.891686	0.860669	1.31645	1.25648	0.656872	0.730743	0.862978	0.854142	0.890003	1.42892	1.36411	0.882999	0.816362	1.01314	1.14189	1.12329	1.40889	1.39206	0.697144	0.746281	0.934564	0.956856	1.01252	1.32591	1.26542
PHIL	1.05167	0.875566	0.968108	0.894929	0.843721	1.31479	1.22051	0.649757	0.727059	0.847133	0.873195	0.888782	1.40298	1.31696	0.891128	0.819423	1.01307	1.17062	1.14224	1.41697	1.42988	0.700141	0.752351	0.940919	0.993701	1.02204	1.31237	1.25298
SAFR	1.05978	0.88661	0.920998	0.883612	0.839913	1.32481	1.27597	0.643684	0.723164	0.864047	0.873838	0.890046	1.3883	1.35963	0.887855	0.824059	1.03528	1.15008	1.14142	1.39315	1.42613	0.708207	0.745034	0.930897	0.972377	1.02246	1.30113	1.27415
SFIN	1.02699	0.885593	0.961714	0.853656	0.789992	1.28306	1.22533	0.638311	0.737867	0.873836	0.889546	0.861992	1.37218	1.37856	0.887604	0.831116	1.04386	1.12815	1.13479	1.42778	1.42488	0.719018	0.778622	1.00169	0.992505	1.02433	1.27237	1.26505
SOMA	1.07695	0.872462	0.95537	0.893689	0.860139	1.32592	1.23785	0.657649	0.721178	0.848269	0.872217	0.887626	1.39781	1.3222	0.893587	0.81051	1.0225	1.14588	1.14898	1.40662	1.41704	0.705157	0.749135	0.940572	0.982693	1.01965	1.29815	1.25195
THAI	1.03438	0.856594	0.953585	0.896482	0.856877	1.29752	1.20732	0.645396	0.722959	0.856897	0.882219	0.895736	1.42294	1.33628	0.876515	0.821199	1.01017	1.15037	1.14406	1.41352	1.4091	0.712746	0.772301	0.945048	0.986774	1.03397	1.31307	1.26668
VANU	1.03543	0.850849	0.971655	0.869967	0.834319	1.32605	1.22397	0.645228	0.723928	0.85173	0.860852	0.86885	1.40103	1.32174	0.887288	0.808287	1.03309	1.18039	1.1678	1.43373	1.42775	0.712021	0.753052	0.936832	1.00704	1.04415	1.31806	1.27308
VIET	1.05141	0.867954	0.950796	0.867693	0.799576	1.2956	1.20119	0.671341	0.728957	0.838596	0.854692	0.880395	1.42039	1.34147	0.912631	0.82405	1.01207	1.16408	1.12828	1.40671	1.42437	0.735748	0.786066	0.996133	0.982608	0.999901	1.30115	1.2544
sd
	mesiodistal UI1	mesiodistal UI2	mesiodistal UC	mesiodistal UP1	mesiodistal UP2	mesiodistal UM1	mesiodistal UM2	mesiodistal LI1	mesiodistal LI2	mesiodistal LC	mesiodistal LP1	mesiodistal LP2	mesiodistal LM1	mesiodistal LM2	buccolingual UI1	buccolingual UI2	buccolingual UC	buccolingual UP1	buccolingual UP2	buccolingual UM1	buccolingual UM2	buccolingual LI1	buccolingual LI2	buccolingual LC	buccolingual LP1	buccolingual LP2	buccolingual LM1	buccolingual LM2
ALEU	0.0446504	0.0571196	0.034397	0.0317369	0.0377233	0.0463515	0.051482	0.0265587	0.0402142	0.0318085	0.0328011	0.0440987	0.0612939	0.0570009	0.0311797	0.0348925	0.0365227	0.0415206	0.0391327	0.0382915	0.0405066	0.0301114	0.0327987	0.0518088	0.043457	0.0348234	0.0357301	0.0395542
ARIZ	0.0443564	0.0482008	0.0318934	0.0300786	0.0381068	0.0409968	0.0414891	0.0422052	0.0381143	0.0244284	0.0372729	0.0301713	0.044759	0.058083	0.0317332	0.0362378	0.0593023	0.0448477	0.0455803	0.0382113	0.0337717	0.016923	0.0224923	0.0415556	0.02573	0.0471133	0.036883	0.0326014
AUST	0.0706075	0.0605738	0.0287321	0.0344902	0.0505048	0.0468237	0.0700764	0.0288051	0.0301475	0.00974303	0.0232846	0.0419195	0.0448705	0.0755034	0.0549833	0.0203206	0.0673477	0.0412071	0.0419332	0.0479068	0.0508374	0.0354043	0.0244921	0.0364676	0.0491948	0.027294	0.046192	0.0716541
BORN	0.0564669	0.0458579	0.0330624	0.0327323	0.0397406	0.0484705	0.0764225	0.0384981	0.0375766	0.0373141	0.0315447	0.043461	0.0441907	0.0538506	0.0341108	0.0377265	0.0387086	0.0480008	0.0335047	0.0516959	0.0517822	0.0389314	0.0338469	0.0413582	0.04684	0.043811	0.0451356	0.0501002
ENGL	0.0404881	0.0549813	0.0384003	0.0351354	0.0388898	0.0520609	0.0552805	0.0266487	0.033392	0.035605	0.0409435	0.0428562	0.0523933	0.0553139	0.0395621	0.041815	0.0460282	0.0477181	0.0423975	0.0455422	0.0495772	0.0335465	0.0339672	0.0477018	0.0402571	0.0404209	0.0451547	0.0400058
ESIB	0.0182703	0.0668387	0.0144207	0.0398977	0.0410072	0.0330047	0.0396637	0.0284522	0.0376518	0.0210402	0.049893	0.0563671	0.0211628	0.0681603	0.0155158	0.0365263	0.041121	0.0502811	0.0544691	0.0200884	0.0333682	0.0362754	0.0344087	0.0516754	0.0508106	0.0520679	0.0363654	0.0412203
GREE	0.0475734	0.0556909	0.0352223	0.0316276	0.0450398	0.0606942	0.054776	0.023919	0.0326775	0.0339172	0.0379742	0.0311765	0.0547046	0.0543068	0.0536872	0.0541242	0.0548692	0.0343255	0.0414556	0.0599889	0.0675706	0.0237327	0.0227172	0.0529513	0.0536123	0.0340805	0.0468743	0.0424195
ITAL	0.0467127	0.0416769	0.0343044	0.0388962	0.0337	0.0384741	0.0590322	0.027513	0.0257887	0.046659	0.0422512	0.0335983	0.0558546	0.0549493	0.0350559	0.0391927	0.0438274	0.050592	0.0454357	0.0414945	0.0663223	0.0263528	0.0447031	0.0530024	0.0347988	0.04411	0.030189	0.034959
JAPA	0.0386348	0.0507371	0.0427842	0.0323412	0.0349678	0.0406302	0.0511205	0.0312557	0.0329563	0.0308715	0.0343743	0.0387362	0.049299	0.0624795	0.0512909	0.0501256	0.0475982	0.0411146	0.0468449	0.0325954	0.0570625	0.0428194	0.0480073	0.051022	0.0355869	0.0425908	0.0476791	0.0547121
KENY	0.0365799	0.0459024	0.0398027	0.0381253	0.044976	0.0561515	0.0571833	0.0244805	0.0296732	0.0317021	0.0319051	0.0445571	0.0518356	0.038137	0.0321814	0.0399059	0.046179	0.043536	0.04179	0.0395373	0.0501595	0.0361704	0.0372713	0.0379346	0.0432242	0.0447125	0.0457556	0.0402373
MALA	0.0483802	0.0542193	0.0418466	0.0258263	0.0234048	0.057419	0.0452799	0.0210043	0.0250343	0.0267714	0.0390697	0.0308415	0.058702	0.0550034	0.0382273	0.0348474	0.0358116	0.0511416	0.0508591	0.0517149	0.0446527	0.0209218	0.0331279	0.0388109	0.0490642	0.0435776	0.0364384	0.0421431
MONG	0.0429094	0.0477439	0.0435911	0.0312673	0.0459366	0.0573738	0.0541528	0.0313526	0.0319618	0.0392238	0.0291113	0.0380748	0.0625962	0.0515998	0.0357078	0.038954	0.0439611	0.0458337	0.0497611	0.0474447	0.0494223	0.029471	0.0322273	0.047627	0.0387883	0.0358349	0.0430621	0.0398457
NBRI	0.0452302	0.0496214	0.0368039	0.0359704	0.043556	0.0451454	0.0589409	0.0280566	0.0331706	0.0339095	0.0363637	0.0300782	0.0504083	0.0590712	0.0353607	0.0489821	0.0557093	0.0424697	0.0525006	0.0462429	0.0547572	0.0243807	0.0351166	0.0528821	0.0473167	0.0355005	0.0415929	0.0477831
NEPA	0.0432363	0.0374958	0.0344291	0.0337672	0.037487	0.0610746	0.0622681	0.0338064	0.0400749	0.026869	0.0416943	0.0388818	0.0665938	0.0531412	0.0376556	0.0424771	0.0548721	0.0296056	0.0240121	0.049123	0.0426178	0.0272527	0.0576561	0.0632276	0.0702659	0.0459201	0.0422387	0.02967
NETH	0.0256868	0.0398148	0.0505137	0.028422	0.0518166	0.0536549	0.0442411	0.0353024	0.0250455	0.0367699	0.0378555	0.0391811	0.0217742	0.0455084	0.0250246	0.0510832	0.052992	0.0598295	0.0442137	0.0500315	0.0704203	0.0273972	0.0181166	0.0501195	0.0540213	0.0448767	0.0319261	0.0601267
NFEN	0.0335265	0.0514718	0.040607	0.0300559	0.0423593	0.0347421	0.0456066	0.0123007	0.0313903	0.0362859	0.0266007	0.0115838	0.0289698	0.0543221	0.040127	0.0429396	0.0245209	0.0479529	0.0513435	0.0553903	0.111359	0.0327455	0.0183334	0.0391007	0.0249948	0.0359096	0.0411034	0.0284491
NGUI	0.0554405	0.0512167	0.0501177	0.0397201	0.0403884	0.0483131	0.0593654	0.0339451	0.0313023	0.0309905	0.0372582	0.0532307	0.0485778	0.0643995	0.0334062	0.04477	0.0373869	0.0530856	0.043817	0.053936	0.042461	0.0273272	0.035611	0.0463999	0.0418996	0.0416734	0.0524104	0.0428764
NIGE	0.0367014	0.0374351	0.0331281	0.0301224	0.0397155	0.047383	0.059674	0.0294405	0.0377159	0.0378878	0.0376115	0.0454283	0.0506589	0.0606395	0.035419	0.0370758	0.0471051	0.0379564	0.043554	0.0409826	0.0499031	0.0281218	0.0301962	0.0461799	0.0438333	0.0489025	0.0429024	0.048017
PERU	0.0376894	0.0436155	0.032776	0.0302463	0.0379532	0.0476089	0.0640055	0.0301399	0.0303438	0.0274105	0.0338087	0.0370055	0.0426592	0.0696047	0.0353832	0.0395839	0.0559192	0.0428275	0.0360134	0.0391031	0.0458338	0.0198919	0.0233393	0.0427246	0.0411578	0.0542033	0.0360775	0.0417363
PHIL	0.0473234	0.0623382	0.0427397	0.035436	0.0515718	0.0682259	0.059541	0.0279867	0.0347122	0.0312576	0.0336978	0.0481776	0.0587812	0.0537844	0.0395294	0.0355666	0.046491	0.0436219	0.0465843	0.0485528	0.0601876	0.0265712	0.0322228	0.0453001	0.0459863	0.0492366	0.0422341	0.0415762
SAFR	0.0396207	0.0425918	0.0582321	0.0306607	0.0438156	0.0615577	0.0575753	0.046709	0.0362138	0.0233867	0.0388585	0.040538	0.0486081	0.0461744	0.0281049	0.0362298	0.0388417	0.0341186	0.0294082	0.0521961	0.0529135	0.0373494	0.0356775	0.0494084	0.0377389	0.0449064	0.0549989	0.0741546
SFIN	0.0315641	0.03068	0.0284329	0.00779118	0.0595306	0.0248239	0.0494798	0.0285662	0.0376536	0.0133975	0.0494697	0.0251179	0.0446594	0.0982805	0.0129239	0.0315055	0.0667688	0.019616	0.0629578	0.0513819	0.0446381	0.0230316	0.0452798	0.0447197	0.0353225	0.0263764	0.0246002	0.0379392
SOMA	0.0427856	0.0425009	0.0544314	0.0354885	0.039114	0.0449046	0.0657764	0.0348146	0.0377644	0.0316142	0.0456694	0.0318624	0.0388757	0.0472899	0.0341716	0.0408371	0.0364483	0.0440143	0.0479721	0.0430708	0.0576962	0.0270871	0.0296511	0.0472031	0.0440176	0.0430844	0.0385214	0.0483051
THAI	0.056581	0.0590724	0.0489694	0.0273104	0.0438413	0.0568227	0.0584785	0.0324809	0.0339308	0.041935	0.031299	0.027608	0.0621669	0.0514947	0.0389062	0.04679	0.0531185	0.0517417	0.0378189	0.0338211	0.049173	0.0294921	0.0416581	0.0497685	0.0472708	0.047415	0.044432	0.0310066
VANU	0.044982	0.0523531	0.0447526	0.0398733	0.0374482	0.0521879	0.0667184	0.0353091	0.0375541	0.0330763	0.0380672	0.0450855	0.0612856	0.072397	0.0394219	0.0457549	0.0473539	0.0538466	0.0438495	0.0471901	0.0633155	0.0252441	0.0344545	0.0401704	0.0522552	0.0476749	0.0410409	0.053587
VIET	0.0427319	0.0304803	0.0319886	0.0281543	0.0261762	0.0253938	0.0608227	0.0469704	0.0167035	0.0470384	0.0246831	0.0446287	0.0198212	0.0589517	0.0539851	0.0224929	0.0540177	0.036718	0.047047	0.059244	0.0403415	0.0390501	0.038927	0.0337892	0.0379568	0.0353842	0.0464202	0.0494838
pooled variance-covariance matrix
	mesiodistal UI1	mesiodistal UI2	mesiodistal UC	mesiodistal UP1	mesiodistal UP2	mesiodistal UM1	mesiodistal UM2	mesiodistal LI1	mesiodistal LI2	mesiodistal LC	mesiodistal LP1	mesiodistal LP2	mesiodistal LM1	mesiodistal LM2	buccolingual UI1	buccolingual UI2	buccolingual UC	buccolingual UP1	buccolingual UP2	buccolingual UM1	buccolingual UM2	buccolingual LI1	buccolingual LI2	buccolingual LC	buccolingual LP1	buccolingual LP2	buccolingual LM1	buccolingual LM2
mesiodistal UI1	0.00189399	0.000524	0.00018047	1.541e-05	-2.812e-05	0.00023744	-0.00013526	0.00033689	0.00026856	-8.921e-05	-0.00019796	-0.00018159	-9.652e-05	-0.00045464	0.00029561	-9.218e-05	-0.00023234	-0.00020272	-0.00022328	-4.168e-05	-0.00035204	-8.337e-05	-0.00015762	-0.0003994	-0.00040583	-0.00040031	-6.763e-05	-0.00042424
mesiodistal UI2	0.000524	0.00253294	0.00014719	0.00013318	-5.881e-05	-6.014e-05	-0.00029744	9.128e-05	0.00012968	5.248e-05	-7.44e-05	-0.00010412	-8.326e-05	-0.00031065	-0.00014688	0.0002885	-0.00034664	-3.936e-05	-0.00022154	-0.00028699	-0.00045637	-0.00018624	-0.00031934	-0.00059884	-0.00027947	-0.00032215	-0.00015631	-0.00046227
mesiodistal UC	0.00018047	0.00014719	0.00160828	3.965e-05	-1.459e-05	4.657e-05	-0.00014407	7.209e-05	6.889e-05	0.00019331	-6.689e-05	-0.00011629	-0.00013688	-0.00042642	1.498e-05	-0.00010423	0.00022133	-0.00016529	-0.00023515	-0.00018619	-0.00028198	-0.00014695	-9.743e-05	2.562e-05	-0.00028593	-0.00028457	-0.0001126	-0.00028398
mesiodistal UP1	1.541e-05	0.00013318	3.965e-05	0.00115266	0.00028574	-7.751e-05	-6.433e-05	-1.441e-05	8.66e-06	-6.322e-05	0.00020522	0.00013844	-0.00016931	-0.00019885	-0.00013575	-0.0002073	-0.0002786	0.0005405	0.00013758	-0.00023069	-0.00016051	-0.0001709	-0.0002279	-0.0003231	-0.00011027	-4.066e-05	-0.00020489	-0.00026698
mesiodistal UP2	-2.812e-05	-5.881e-05	-1.459e-05	0.00028574	0.00165195	0.00040585	0.00030232	-5.77e-05	-9.572e-05	-0.00019318	3.221e-05	0.00025378	-0.00013801	-8.73e-06	-0.00021178	-9.645e-05	-0.00029184	-0.00010191	0.00053577	-0.00029504	-8.989e-05	-0.0003018	-0.00027556	-0.00045072	-0.00024299	-0.00010533	-0.00028803	-0.00018163
mesiodistal UM1	0.00023744	-6.014e-05	4.657e-05	-7.751e-05	0.00040585	0.0025797	0.00073655	2.801e-05	-5.039e-05	-0.00018608	-0.00035687	-0.00017731	0.00077412	-2.858e-05	-0.00017779	-0.00034426	-0.00030861	-0.00063859	-0.00048977	0.0008187	0.00010818	-0.00022382	-0.00022675	-0.000318	-0.0004758	-0.00045934	0.0005343	-0.00014846
mesiodistal UM2	-0.00013526	-0.00029744	-0.00014407	-6.433e-05	0.00030232	0.00073655	0.00335408	-0.00020598	-0.00026975	-0.00029007	-0.00023223	-6.372e-05	-6.442e-05	0.0006537	-0.0002723	-0.00021655	-0.00029229	-0.00040214	-0.00024617	9.267e-05	0.00100207	-0.0002386	-0.00028332	-0.00030315	-0.00032432	-0.00025174	-5.975e-05	0.0002736
mesiodistal LI1	0.00033689	9.128e-05	7.209e-05	-1.441e-05	-5.77e-05	2.801e-05	-0.00020598	0.00091317	0.00048449	1.724e-05	-1.21e-06	-1.919e-05	0.00010341	-0.00024636	2.394e-05	-0.00013597	-0.00031186	-0.00020951	-0.00020422	-0.00018253	-0.00042797	3.669e-05	1.905e-05	-0.00033478	-0.00024115	-0.00021212	-5.078e-05	-0.00021882
mesiodistal LI2	0.00026856	0.00012968	6.889e-05	8.66e-06	-9.572e-05	-5.039e-05	-0.00026975	0.00048449	0.00114724	9.441e-05	-1.144e-05	-5.544e-05	-3.925e-05	-0.00027063	-9.137e-05	-7.886e-05	-0.00027808	-0.00021179	-0.00018312	-0.00017969	-0.00035858	-4.389e-05	-3.014e-05	-0.0002419	-0.00031804	-0.00016028	-9.156e-05	-0.00017578
mesiodistal LC	-8.921e-05	5.248e-05	0.00019331	-6.322e-05	-0.00019318	-0.00018608	-0.00029007	1.724e-05	9.441e-05	0.00119269	7.678e-05	-6.833e-05	0.00027097	-2.249e-05	-0.00015989	-1.259e-05	-5.069e-05	-9.459e-05	-0.00019378	-0.00016376	-0.00038247	-4.094e-05	-2.69e-05	0.00019674	-0.00016587	-0.00019414	-1.957e-05	-0.00011823
mesiodistal LP1	-0.00019796	-7.44e-05	-6.689e-05	0.00020522	3.221e-05	-0.00035687	-0.00023223	-1.21e-06	-1.144e-05	7.678e-05	0.00136082	0.00055119	1.321e-05	0.00020885	-0.0002046	-0.00017275	-0.000348	3.389e-05	-3.872e-05	-0.00033498	-0.00033513	-0.00014288	-0.00016051	-0.00035329	0.00028356	4.454e-05	-0.00010608	-0.00011109
mesiodistal LP2	-0.00018159	-0.00010412	-0.00011629	0.00013844	0.00025378	-0.00017731	-6.372e-05	-1.919e-05	-5.544e-05	-6.833e-05	0.00055119	0.0016414	0.00013325	0.00043663	-0.00024849	-0.00022795	-0.00046959	-0.00018566	1.863e-05	-0.00040338	-0.00029735	-0.00019652	-0.00029902	-0.00044732	5.771e-05	0.00029643	-0.00010295	-4.817e-05
mesiodistal LM1	-9.652e-05	-8.326e-05	-0.00013688	-0.00016931	-0.00013801	0.00077412	-6.442e-05	0.00010341	-3.925e-05	0.00027097	1.321e-05	0.00013325	0.00280201	0.00075642	-0.00024416	-0.00027897	-0.00048654	-0.00051559	-0.00052585	0.00040059	-0.00042809	-0.00015241	-0.00022198	-0.00046054	-0.00041466	-0.00036047	0.00091598	0.00015112
mesiodistal LM2	-0.00045464	-0.00031065	-0.00042642	-0.00019885	-8.73e-06	-2.858e-05	0.0006537	-0.00024636	-0.00027063	-2.249e-05	0.00020885	0.00043663	0.00075642	0.00331587	-0.00027055	-0.00031035	-0.0005116	-0.00053592	-0.00034318	-0.00021309	0.00013473	-0.00020971	-0.00031294	-0.00015678	-6.614e-05	1.113e-05	0.00016408	0.00101375
buccolingual UI1	0.00029561	-0.00014688	1.498e-05	-0.00013575	-0.00021178	-0.00017779	-0.0002723	2.394e-05	-9.137e-05	-0.00015989	-0.0002046	-0.00024849	-0.00024416	-0.00027055	0.00143195	0.0002894	0.00028975	-2.775e-05	-0.00015891	-1.032e-05	-0.00015331	0.00010894	0.00010274	3.444e-05	-7.85e-05	-0.00011982	-0.00012578	-0.00021241
buccolingual UI2	-9.218e-05	0.0002885	-0.00010423	-0.0002073	-9.645e-05	-0.00034426	-0.00021655	-0.00013597	-7.886e-05	-1.259e-05	-0.00017275	-0.00022795	-0.00027897	-0.00031035	0.0002894	0.0017375	0.00019891	-2.052e-05	-8.02e-05	-0.00014811	-0.00015511	5.8e-06	3.377e-05	-3.519e-05	-7.248e-05	-0.00016795	-0.00013347	-0.00018845
buccolingual UC	-0.00023234	-0.00034664	0.00022133	-0.0002786	-0.00029184	-0.00030861	-0.00029229	-0.00031186	-0.00027808	-5.069e-05	-0.000348	-0.00046959	-0.00048654	-0.0005116	0.00028975	0.00019891	0.00218408	0.0001598	9.205e-05	0.0001209	0.00018733	8.63e-05	0.00019005	0.00076561	9.241e-05	-4.154e-05	-0.00027365	-0.00010338
buccolingual UP1	-0.00020272	-3.936e-05	-0.00016529	0.0005405	-0.00010191	-0.00063859	-0.00040214	-0.00020951	-0.00021179	-9.459e-05	3.389e-05	-0.00018566	-0.00051559	-0.00053592	-2.775e-05	-2.052e-05	0.0001598	0.0020746	0.00077073	-9.221e-05	0.00011917	-5.581e-05	-8.483e-05	-2.136e-05	0.00028963	0.00020492	-0.00034967	-0.00030951
buccolingual UP2	-0.00022328	-0.00022154	-0.00023515	0.00013758	0.00053577	-0.00048977	-0.00024617	-0.00020422	-0.00018312	-0.00019378	-3.872e-05	1.863e-05	-0.00052585	-0.00034318	-0.00015891	-8.02e-05	9.205e-05	0.00077073	0.0019648	-6.725e-05	0.00039902	-0.00011705	-0.00018783	-9.854e-05	0.00011375	0.00036333	-0.00043443	-0.0001511
buccolingual UM1	-4.168e-05	-0.00028699	-0.00018619	-0.00023069	-0.00029504	0.0008187	9.267e-05	-0.00018253	-0.00017969	-0.00016376	-0.00033498	-0.00040338	0.00040059	-0.00021309	-1.032e-05	-0.00014811	0.0001209	-9.221e-05	-6.725e-05	0.0020139	0.00081608	-5.92e-05	-2.49e-05	0.00010362	-0.00014864	-0.00023039	0.00057705	0.00011802
buccolingual UM2	-0.00035204	-0.00045637	-0.00028198	-0.00016051	-8.989e-05	0.00010818	0.00100207	-0.00042797	-0.00035858	-0.00038247	-0.00033513	-0.00029735	-0.00042809	0.00013473	-0.00015331	-0.00015511	0.00018733	0.00011917	0.00039902	0.00081608	0.00278787	-9.967e-05	-6.335e-05	0.000107	8.692e-05	4.193e-05	-9.806e-05	0.00041075
buccolingual LI1	-8.337e-05	-0.00018624	-0.00014695	-0.0001709	-0.0003018	-0.00022382	-0.0002386	3.669e-05	-4.389e-05	-4.094e-05	-0.00014288	-0.00019652	-0.00015241	-0.00020971	0.00010894	5.8e-06	8.63e-05	-5.581e-05	-0.00011705	-5.92e-05	-9.967e-05	0.00092278	0.00048829	0.00021454	4.773e-05	1.553e-05	-2.653e-05	-7.243e-05
buccolingual LI2	-0.00015762	-0.00031934	-9.743e-05	-0.0002279	-0.00027556	-0.00022675	-0.00028332	1.905e-05	-3.014e-05	-2.69e-05	-0.00016051	-0.00029902	-0.00022198	-0.00031294	0.00010274	3.377e-05	0.00019005	-8.483e-05	-0.00018783	-2.49e-05	-6.335e-05	0.00048829	0.00120322	0.0004371	9.97e-06	-0.0001363	-4.62e-05	-4.65e-05
buccolingual LC	-0.0003994	-0.00059884	2.562e-05	-0.0003231	-0.00045072	-0.000318	-0.00030315	-0.00033478	-0.0002419	0.00019674	-0.00035329	-0.00044732	-0.00046054	-0.00015678	3.444e-05	-3.519e-05	0.00076561	-2.136e-05	-9.854e-05	0.00010362	0.000107	0.00021454	0.0004371	0.00223921	0.00024177	0.00011772	-0.00018776	0.00018966
buccolingual LP1	-0.00040583	-0.00027947	-0.00028593	-0.00011027	-0.00024299	-0.0004758	-0.00032432	-0.00024115	-0.00031804	-0.00016587	0.00028356	5.771e-05	-0.00041466	-6.614e-05	-7.85e-05	-7.248e-05	9.241e-05	0.00028963	0.00011375	-0.00014864	8.692e-05	4.773e-05	9.97e-06	0.00024177	0.00186287	0.00064248	-0.00016088	6.362e-05
buccolingual LP2	-0.00040031	-0.00032215	-0.00028457	-4.066e-05	-0.00010533	-0.00045934	-0.00025174	-0.00021212	-0.00016028	-0.00019414	4.454e-05	0.00029643	-0.00036047	1.113e-05	-0.00011982	-0.00016795	-4.154e-05	0.00020492	0.00036333	-0.00023039	4.193e-05	1.553e-05	-0.0001363	0.00011772	0.00064248	0.00181678	-0.00016671	0.00019801
buccolingual LM1	-6.763e-05	-0.00015631	-0.0001126	-0.00020489	-0.00028803	0.0005343	-5.975e-05	-5.078e-05	-9.156e-05	-1.957e-05	-0.00010608	-0.00010295	0.00091598	0.00016408	-0.00012578	-0.00013347	-0.00027365	-0.00034967	-0.00043443	0.00057705	-9.806e-05	-2.653e-05	-4.62e-05	-0.00018776	-0.00016088	-0.00016671	0.0018201	0.00056909
buccolingual LM2	-0.00042424	-0.00046227	-0.00028398	-0.00026698	-0.00018163	-0.00014846	0.0002736	-0.00021882	-0.00017578	-0.00011823	-0.00011109	-4.817e-05	0.00015112	0.00101375	-0.00021241	-0.00018845	-0.00010338	-0.00030951	-0.0001511	0.00011802	0.00041075	-7.243e-05	-4.65e-05	0.00018966	6.362e-05	0.00019801	0.00056909	0.00196438
