# Supplementary material for: Inferring human neutral genetic variation from craniodental phenotypes
Source: PNAS Nexus. 2023 Jul 3;2(7):pgad217. doi: 10.1093/pnasnexus/pgad217 (PMC10338903; doi:10.1093/pnasnexus/pgad217)
Supplement: pgad217_Supplementary_Data [file pgad217_supplementary_data.zip › PNASNEXUS-PNASNEXUS-2023-00352R-s12.xlsx]

## Sheet: Sheet1
summary statistics cranial non-metric trait data
frequency of positive observations (%)
	course of the nasofrontal and frontomaxillary sutures (NFS) (+ = 1+)	medial palatine canal (MPC) (+ = 1)	hypoglossal canal bridging (HGCB) (+ = 1)	condylar canal patent (CCP) (+ = 1)	tympanic dehiscence (TD) (+ = 1)	precondylar tubercle (PCT) (+ = 1)	condylus tertius (CT) (+ = 1)	jugular foramen bridging (JFB) (+ = 1+)	ovale-spinosum confluence (OSC) (+ = 1)	supraorbital foramen (SOF) (+ = 1+)	accessory infraorbital foramen (AIOF) (+ = 1)	metopism (MET) (+ = 1)	transverse zygomatic suture vestige (TZS) (+ = 6+)	bipartite zygomatic bone (os japonicum) (BZB) (+ = 1)	ossicle at the lambda (OL) (+ = 1)	interparietal bone (IP) (+ = 1+)	parietal notch bone (PNB) (+ = 1)	asterionic bone (ASB) (+ = 1)	auditory exostosis (AEX) (+ = 1)	biasterionic suture (BAS) (+ = 2+)	mylohyoid bridging (MHB) (+ = 1+)	accessory mental foramen (AMF) (+ = 1)	occipitomastoid bone (OMB) (+ = 1)	rocker jaw (RJ) (+ = 1)
ALEU	12.894	5.84795	32.3529	26.393	67.7054	2.38095	1.49254	18.7683	8.33333	68.0791	23.4421	3.38028	14.1975	0	5.49133	4.33526	15.6695	12.5356	0.568182	14.7727	32.8814	10.101	14.9856	3.38983
ARIZ	1.94175	4.0404	21	19.1919	39.8058	6.12245	1.02041	8	1.96078	59.2233	21.2121	0	8.82353	0	20.5882	4.90196	15.534	27.451	0	6.86275	23.4568	13.5802	45.5446	6.09756
AUST	18.0328	10.5263	11.2903	56.4516	21.875	4.83871	0	6.45161	11.1111	20.3125	19.2982	1.5625	1.75439	0	15.625	1.5625	17.1875	31.25	1.5625	15.625	14.2857	17.1429	22.2222	11.4286
BORN	14.5833	6.99301	21.2766	37.1429	23.3333	9.52381	2.38095	8.69565	7.80142	38	28.5714	4.02685	8.33333	2.77778	9.35252	2.75862	46.5278	34.965	2.8169	27.6596	10.3093	12.3711	33.3333	2.06186
ENGL	6.47619	4.22265	27.1154	55.7312	19.434	10.4651	1.36719	16.1736	2.70793	33.7761	13.4921	13.5338	1.75781	0.390625	15.2805	1.35397	19.6941	17.7606	0.566038	21.4971	19.2607	5.58767	2.94695	3.66089
ESIB	6.66667	3.33333	20	36.6667	20	3.33333	0	30	6.66667	80	36.6667	0	3.44828	0	3.33333	6.66667	36.6667	20	0	26.6667	18.1818	9.09091	30	0
GREE	15.9091	13.0769	33.3333	34.8485	14.3939	6.81818	0	21.374	6.06061	34.8485	14.3939	10.6061	4.58015	0	18.1818	3.78788	18.9394	26.5151	0	21.2121	11.1111	11.1111	9.84849	44.4444
ITAL	7.53425	11.1111	26.3889	48.2759	21.9178	7.69231	2.08333	18.6207	0	29.452	19.3103	10.9589	1.37931	0	23.2877	0.684932	21.9178	21.2329	0	24.6575	10	4.3956	9.58904	1.0989
JAPA	7.97872	11.2903	15.873	47.6191	33.8624	5.85106	0	10.582	4.7619	42.0213	23.4043	6.87831	11.6022	2.20994	8.04598	4.5977	28.4946	14.8936	0	10.7527	7.59494	11.9497	14.4385	0.628931
KENY	15.7895	25.2747	16.9399	44.2623	47.1204	3.91061	0.561798	12.0879	10.9375	20.6186	11.1732	2.05128	4.73373	1.18343	15.9794	5.6701	25	26.7016	0	6.73575	12.766	24.4444	20.7447	2.08333
MALA	9.67742	8.10811	15.3846	48.718	37.5	6.45161	0	15.625	3.125	47.5	35.1351	0	5.12821	0	9.375	2.5	34.375	43.75	0	34.375	3.84615	3.84615	21.875	11.5385
MONG	11.5523	4.56274	18.8406	50.7246	21.6607	9.52381	0.729927	21.7391	5.77617	57.0397	19.7802	7.58123	13.308	1.90114	16	2.54545	18.7726	18.0505	0	17.3285	8.62069	18.2857	16.9675	11.1111
NBRI	19.1919	8.74525	9.54199	42.2053	31.5589	7.17949	3.07692	6.12245	3.57143	38.4906	25.3788	2.64151	1.52091	0	10.101	4.54545	32.8283	26.9035	0.50505	22.7273	12.5	25.1082	32.9949	5.5794
NEPA	5.76923	8	15.3846	37.2549	34.6154	16	4	7.69231	3.84615	34.6154	11.7647	1.92308	14	2	15.6863	5.88235	48.0769	30.7692	0	17.3077	0	10	21.1538	10.5263
NETH	4.54545	0	13.6364	59.0909	18.1818	2.27273	2.27273	20.4545	2.27273	38.6364	22.7273	18.1818	0	0	13.6364	2.27273	13.6364	22.7273	0	18.1818	25	6.25	6.81818	3.125
NFEN	7.14286	0	21.4286	43.9024	33.3333	5	0	19.0476	2.38095	42.8571	30	4.7619	7.14286	0	20	5	23.8095	37.5	0	20	33.3333	16.6667	17.5	29.1667
NGUI	12.5424	5.24193	10.1266	46.6809	32.6653	5.03876	5.85938	5.55556	17.0648	30.3393	19.3939	2.3622	1.02669	0	11.5254	2.15264	28.6689	31.5069	0.341297	17.9661	6.03448	14.5374	35.9155	9.29204
NIGE	36.0248	16.4474	14.557	46.4516	35.9756	3.18471	0	7.54717	14.8148	23.7805	10.2041	0.613497	0	0	14.7239	4.29448	23.1707	25.1534	0	4.90798	14.2857	24.2188	21.4724	0.78125
PERU	8.97959	3.49794	34.2975	23.1884	71.0204	4.77178	0.623701	8.26446	2.2449	44.2857	15.5738	2.04082	6.90377	0.627615	17.5869	7.36196	25.5624	32.3108	9.38776	15.102	25	8.63636	35.6557	0.448431
PHIL	11.3014	8.39161	21.6783	42.2535	38.0137	5.77617	3.27273	18.0556	6.2069	36.0825	30.2405	2.41379	9.82456	0.350877	11.1111	2.77778	31.5069	29.1096	0.684932	19.9313	6.95652	10.4348	32.8767	6.89655
SAFR	39.4366	18.1818	16.1765	47.7612	33.8028	5.7971	0	7.35294	1.42857	40.8451	8.57143	0	13.6364	4.54545	12.5	2.77778	15.493	16.9014	0	6.94444	20	24.4444	14.0845	15.2174
SFIN	7.69231	0	34.6154	65.3846	11.5385	11.5385	3.84615	11.5385	3.84615	23.0769	26.9231	7.69231	0	0	19.2308	0	23.0769	38.4615	0	34.6154	27.7778	0	3.84615	0
SOMA	15.8537	11.3924	15.7895	51.9481	28.75	2.66667	0	17.1053	3.75	34.9398	17.7215	1.20482	7.59494	2.53165	17.7215	5.06329	18.9873	21.7949	0	3.75	22.0339	22.0339	20.7792	3.38983
THAI	6.84931	10.3896	9.09091	46.7533	40.2597	4.10959	0	9.58904	5.47945	36.3636	29.8701	0	2.63158	0	8.21918	5.19481	30.137	19.1781	0	10.9589	2.94118	13.2353	26.0274	5.88235
VANU	7.14286	5.72917	14.4279	46.2687	52.7638	7.37705	3.30579	0.8	20.8	39.3035	25.5	8.41584	2.16216	0	14.2857	3.94089	24.6032	31.746	0.793651	30.1587	11.0092	21.2963	21.4286	13.8889
VIET	19.4444	14.2857	8.33333	41.6667	33.3333	2.85714	2.85714	5.55556	8.33333	33.3333	28.5714	5.55556	2.85714	0	11.1111	2.77778	25	30.5556	0	22.2222	17.3913	13.0435	19.4444	0
number of individuals scored (n)
	course of the nasofrontal and frontomaxillary sutures (NFS) (+ = 1+)	medial palatine canal (MPC) (+ = 1)	hypoglossal canal bridging (HGCB) (+ = 1)	condylar canal patent (CCP) (+ = 1)	tympanic dehiscence (TD) (+ = 1)	precondylar tubercle (PCT) (+ = 1)	condylus tertius (CT) (+ = 1)	jugular foramen bridging (JFB) (+ = 1+)	ovale-spinosum confluence (OSC) (+ = 1)	supraorbital foramen (SOF) (+ = 1+)	accessory infraorbital foramen (AIOF) (+ = 1)	metopism (MET) (+ = 1)	transverse zygomatic suture vestige (TZS) (+ = 6+)	bipartite zygomatic bone (os japonicum) (BZB) (+ = 1)	ossicle at the lambda (OL) (+ = 1)	interparietal bone (IP) (+ = 1+)	parietal notch bone (PNB) (+ = 1)	asterionic bone (ASB) (+ = 1)	auditory exostosis (AEX) (+ = 1)	biasterionic suture (BAS) (+ = 2+)	mylohyoid bridging (MHB) (+ = 1+)	accessory mental foramen (AMF) (+ = 1)	occipitomastoid bone (OMB) (+ = 1)	rocker jaw (RJ) (+ = 1)
ALEU	349	342	340	341	353	336	335	341	348	354	337	355	324	324	346	346	351	351	352	352	295	297	347	295
ARIZ	103	99	100	99	103	98	98	100	102	103	99	103	102	102	102	102	103	102	103	102	81	81	101	82
AUST	61	57	62	62	64	62	62	62	63	64	57	64	57	57	64	64	64	64	64	64	35	35	63	35
BORN	144	143	141	140	150	126	126	138	141	150	147	149	144	144	139	145	144	143	142	141	97	97	141	97
ENGL	525	521	520	506	530	516	512	507	517	527	504	532	512	512	517	517	523	518	530	521	514	519	509	519
ESIB	30	30	30	30	30	30	30	30	30	30	30	30	29	29	30	30	30	30	30	30	11	11	30	11
GREE	132	130	132	132	132	132	132	131	132	132	132	132	131	131	132	132	132	132	132	132	9	9	132	9
ITAL	146	144	144	145	146	143	144	145	146	146	145	146	145	145	146	146	146	146	146	146	90	91	146	91
JAPA	188	186	189	189	189	188	189	189	189	188	188	189	181	181	174	174	186	188	188	186	158	159	187	159
KENY	190	182	183	183	191	179	178	182	192	194	179	195	169	169	194	194	192	191	192	193	47	45	188	48
MALA	31	37	39	39	40	31	31	32	32	40	37	40	39	39	32	40	32	32	32	32	26	26	32	26
MONG	277	263	276	276	277	273	274	276	277	277	273	277	263	263	275	275	277	277	277	277	174	175	277	171
NBRI	198	263	262	263	263	195	195	196	196	265	264	265	263	263	198	264	198	197	198	198	232	231	197	233
NEPA	52	50	52	51	52	50	50	52	52	52	51	52	50	50	51	51	52	52	52	52	20	20	52	19
NETH	44	43	44	44	44	44	44	44	44	44	44	44	43	43	44	44	44	44	44	44	32	32	44	32
NFEN	42	41	42	41	42	40	40	42	42	42	40	42	42	42	40	40	42	40	42	40	24	24	40	24
NGUI	295	496	474	467	499	258	256	270	293	501	495	508	487	487	295	511	293	292	293	295	232	227	284	226
NIGE	161	152	158	155	164	157	157	159	162	164	147	163	142	142	163	163	164	163	164	163	126	128	163	128
PERU	490	486	484	483	490	482	481	484	490	490	488	490	478	478	489	489	489	489	490	490	220	220	488	223
PHIL	292	286	286	284	292	277	275	288	290	291	291	290	285	285	288	288	292	292	292	291	115	115	292	116
SAFR	71	66	68	67	71	69	69	68	70	71	70	72	66	66	72	72	71	71	69	72	45	45	71	46
SFIN	26	26	26	26	26	26	26	26	26	26	26	26	26	26	26	26	26	26	26	26	18	18	26	18
SOMA	82	79	76	77	80	75	75	76	80	83	79	83	79	79	79	79	79	78	80	80	59	59	77	59
THAI	73	77	77	77	77	73	73	73	73	77	77	77	76	76	73	77	73	73	73	73	68	68	73	68
VANU	126	192	201	201	199	122	121	125	125	201	200	202	185	185	126	203	126	126	126	126	109	108	126	108
VIET	36	35	36	36	36	35	35	36	36	36	35	36	35	35	36	36	36	36	36	36	23	23	36	23
pooled correlation matrix
	course of the nasofrontal and frontomaxillary sutures (NFS) (+ = 1+)	medial palatine canal (MPC) (+ = 1)	hypoglossal canal bridging (HGCB) (+ = 1)	condylar canal patent (CCP) (+ = 1)	tympanic dehiscence (TD) (+ = 1)	precondylar tubercle (PCT) (+ = 1)	condylus tertius (CT) (+ = 1)	jugular foramen bridging (JFB) (+ = 1+)	ovale-spinosum confluence (OSC) (+ = 1)	supraorbital foramen (SOF) (+ = 1+)	accessory infraorbital foramen (AIOF) (+ = 1)	metopism (MET) (+ = 1)	transverse zygomatic suture vestige (TZS) (+ = 6+)	bipartite zygomatic bone (os japonicum) (BZB) (+ = 1)	ossicle at the lambda (OL) (+ = 1)	interparietal bone (IP) (+ = 1+)	parietal notch bone (PNB) (+ = 1)	asterionic bone (ASB) (+ = 1)	auditory exostosis (AEX) (+ = 1)	biasterionic suture (BAS) (+ = 2+)	mylohyoid bridging (MHB) (+ = 1+)	accessory mental foramen (AMF) (+ = 1)	occipitomastoid bone (OMB) (+ = 1)	rocker jaw (RJ) (+ = 1)
course of the nasofrontal and frontomaxillary sutures (NFS) (+ = 1+)	1	0.0208234	-0.00793465	-0.00605433	-0.0157573	-0.0095494	-0.0127934	-0.000954265	-0.00971437	-0.0142259	-0.0226707	-0.0250415	-0.00357731	-0.0100485	0.00547932	-0.00170924	0.0115296	0.0351474	0.0033877	0.00686918	-0.00166365	-0.0258344	0.0300061	-0.0366624
medial palatine canal (MPC) (+ = 1)	0.0208234	1	-0.0164167	0.0110598	-0.0227258	0.00243986	-0.0054985	-0.00314101	-0.00993338	-0.0207238	-0.00984378	-0.0221615	-0.00514044	-0.0098363	-0.0228705	-0.0348244	-0.0504191	0.012815	0.0126686	-0.0184622	0.0430535	-0.0151766	-0.046624	0.0292778
hypoglossal canal bridging (HGCB) (+ = 1)	-0.00793465	-0.0164167	1	-0.0156394	-0.0133481	0.089682	0.0450276	0.00291289	-0.00121435	-0.00457211	-0.000248938	-0.0121212	-0.0223723	-0.00392891	-0.0174788	0.0179458	-0.0247315	0.0305367	0.0152065	0.0147825	-0.00329395	-0.0249165	0.00801126	0.0226926
condylar canal patent (CCP) (+ = 1)	-0.00605433	0.0110598	-0.0156394	1	-0.0141857	-0.0111518	-0.00931586	0.0312147	0.0199803	-0.00608506	-0.0209984	0.0219908	-0.00130747	-0.00748053	-0.0187129	0.00405237	-0.0202632	0.0166906	-0.0167899	0.00555054	0.0180991	-0.00688353	0.0129056	-0.0101114
tympanic dehiscence (TD) (+ = 1)	-0.0157573	-0.0227259	-0.0133481	-0.0141857	1	0.0120308	0.00015062	0.0113427	0.025661	0.0185097	0.0256439	0.0216251	0.0179379	-0.00564237	0.0200009	0.00820184	0.0195314	-0.00984905	-0.0361674	-4.32655e-05	-0.0146575	0.0243543	0.0240135	-0.0119074
precondylar tubercle (PCT) (+ = 1)	-0.0095494	0.00243986	0.089682	-0.0111518	0.0120308	1	0.0340186	0.0153867	-0.0148088	0.0131359	-0.00411277	0.00514865	-0.00124385	0.00390784	0.0247037	-0.00698105	-0.00900735	0.0214863	-0.00246648	-0.0077698	0.0193307	0.00580504	-0.00637348	0.0122932
condylus tertius (CT) (+ = 1)	-0.0127934	-0.0054985	0.0450276	-0.00931586	0.00015062	0.0340186	1	-0.0148412	-0.002818	-0.021243	0.00658737	0.0175802	-0.00373596	-0.00506507	-0.00541067	-0.0175932	-0.006207	0.00212609	0.0130991	0.00885046	-0.0112925	-0.017348	0.00970587	-0.00966365
jugular foramen bridging (JFB) (+ = 1+)	-0.000954265	-0.00314101	0.00291289	0.0312147	0.0113427	0.0153867	-0.0148412	1	-0.0123262	0.00568602	0.0114882	-0.0184534	0.00337129	0.0271813	0.0187531	0.0141266	-0.00186555	-0.00531023	0.026173	-0.00574129	-0.00781602	-0.00718117	-0.00774854	0.0334553
ovale-spinosum confluence (OSC) (+ = 1)	-0.00971437	-0.00993338	-0.00121435	0.0199803	0.0256611	-0.0148088	-0.002818	-0.0123262	1	0.00130693	-0.0049219	-0.0041293	0.0214093	-0.00515892	0.0301884	-0.0158516	-0.0115196	-0.00498723	0.0067687	-0.00305485	-0.00760269	-0.0118462	0.00941666	0.00227106
supraorbital foramen (SOF) (+ = 1+)	-0.0142259	-0.0207238	-0.00457211	-0.00608506	0.0185097	0.0131359	-0.021243	0.00568602	0.00130693	1	0.0483035	-0.0015665	-0.00508181	0.00895435	-0.0251226	0.00217285	-0.00448983	-0.0463039	-0.00531996	-0.0287831	0.0166662	0.017602	0.00770441	-0.00187788
accessory infraorbital foramen (AIOF) (+ = 1)	-0.0226707	-0.00984378	-0.000248938	-0.0209984	0.0256439	-0.00411277	0.00658737	0.0114882	-0.0049219	0.0483035	1	0.0164365	0.00752244	0.00772129	0.0149079	0.0205045	-0.0146649	0.00678387	0.0360436	-0.0150605	-0.0203299	0.0279502	0.00895886	-0.0273213
metopism (MET) (+ = 1)	-0.0250415	-0.0221615	-0.0121212	0.0219908	0.0216251	0.00514865	0.0175802	-0.0184534	-0.0041293	-0.0015665	0.0164365	1	0.00551501	0.0068413	0.0468545	0.0371072	0.0397857	0.0262221	-0.00800915	0.0433332	-0.00564329	-0.0253241	0.0539246	-0.0221147
transverse zygomatic suture vestige (TZS) (+ = 6+)	-0.00357731	-0.00514044	-0.0223723	-0.00130747	0.0179379	-0.00124385	-0.00373596	0.00337129	0.0214093	-0.00508181	0.00752244	0.00551501	1	0.193051	-0.0110001	0.00386441	0.0738418	0.00720706	0.00153101	0.0074633	-0.0114791	-0.000287807	0.02278	0.00513089
bipartite zygomatic bone (os japonicum) (BZB) (+ = 1)	-0.0100485	-0.0098363	-0.00392891	-0.00748053	-0.00564237	0.00390784	-0.00506507	0.0271813	-0.00515892	0.00895435	0.00772129	0.0068413	0.193051	1	-0.0187907	-0.0103477	0.0322215	-0.00789389	0.0060417	-0.0137079	-0.00224788	-0.00925102	-0.0146156	-0.00883209
ossicle at the lambda (OL) (+ = 1)	0.00547932	-0.0228705	-0.0174788	-0.0187129	0.0200009	0.0247037	-0.00541067	0.0187531	0.0301884	-0.0251226	0.0149079	0.0468545	-0.0110001	-0.0187907	1	-0.0101621	0.0714358	0.125915	-0.00313871	0.0357098	-0.0307907	-0.0216723	0.0955497	0.00188365
interparietal bone (IP) (+ = 1+)	-0.00170924	-0.0348244	0.0179458	0.00405237	0.00820184	-0.00698105	-0.0175932	0.0141266	-0.0158516	0.00217285	0.0205045	0.0371072	0.00386441	-0.0103477	-0.0101621	1	0.0325481	0.0375965	-0.00707611	0.214795	-0.000827211	-0.0195098	0.0237727	-0.0163586
parietal notch bone (PNB) (+ = 1)	0.0115296	-0.0504191	-0.0247315	-0.0202632	0.0195314	-0.00900735	-0.006207	-0.00186555	-0.0115196	-0.00448983	-0.0146649	0.0397857	0.0738418	0.0322215	0.0714358	0.0325481	1	0.138358	-0.0120157	0.0652573	-0.009071	-0.0367633	0.0785646	-0.0308336
asterionic bone (ASB) (+ = 1)	0.0351474	0.012815	0.0305367	0.0166906	-0.00984905	0.0214863	0.00212609	-0.00531023	-0.00498723	-0.0463039	0.00678387	0.0262221	0.00720706	-0.00789389	0.125915	0.0375965	0.138358	1	0.0203486	0.059727	-0.00259431	-0.034859	0.151912	0.0157071
auditory exostosis (AEX) (+ = 1)	0.0033877	0.0126686	0.0152065	-0.0167899	-0.0361674	-0.00246648	0.0130991	0.026173	0.0067687	-0.00531996	0.0360436	-0.00800915	0.00153101	0.0060417	-0.00313871	-0.00707611	-0.0120157	0.0203486	1	-0.00453906	-0.00398016	-0.00760102	-0.00974853	-0.00724349
biasterionic suture (BAS) (+ = 2+)	0.00686918	-0.0184622	0.0147825	0.00555054	-4.32655e-05	-0.0077698	0.00885046	-0.00574129	-0.00305485	-0.0287831	-0.0150605	0.0433332	0.0074633	-0.0137079	0.0357098	0.214795	0.0652573	0.059727	-0.00453906	1	0.0329126	0.00124137	0.0660775	-0.0245547
mylohyoid bridging (MHB) (+ = 1+)	-0.00166365	0.0430535	-0.00329395	0.0180991	-0.0146575	0.0193307	-0.0112925	-0.00781602	-0.00760269	0.0166662	-0.0203299	-0.00564329	-0.0114791	-0.00224788	-0.0307907	-0.000827211	-0.009071	-0.00259431	-0.00398016	0.0329126	1	0.0035015	-0.000139976	-0.0299842
accessory mental foramen (AMF) (+ = 1)	-0.0258344	-0.0151766	-0.0249165	-0.00688353	0.0243543	0.00580504	-0.017348	-0.00718117	-0.0118462	0.017602	0.0279502	-0.0253241	-0.000287807	-0.00925102	-0.0216723	-0.0195098	-0.0367633	-0.034859	-0.00760102	0.00124137	0.0035015	1	-0.00885082	0.00285935
occipitomastoid bone (OMB) (+ = 1)	0.0300061	-0.046624	0.00801126	0.0129056	0.0240135	-0.00637348	0.00970587	-0.00774854	0.00941666	0.00770441	0.00895886	0.0539246	0.02278	-0.0146156	0.0955497	0.0237727	0.0785646	0.151912	-0.00974853	0.0660775	-0.000139976	-0.00885082	1	-0.00278474
rocker jaw (RJ) (+ = 1)	-0.0366624	0.0292778	0.0226926	-0.0101114	-0.0119074	0.0122932	-0.00966365	0.0334553	0.00227106	-0.00187788	-0.0273213	-0.0221147	0.00513089	-0.00883209	0.00188365	-0.0163586	-0.0308336	0.0157071	-0.00724349	-0.0245547	-0.0299842	0.00285935	-0.00278474	1
