# Supplementary material for: Inferring human neutral genetic variation from craniodental phenotypes
Source: PNAS Nexus. 2023 Jul 3;2(7):pgad217. doi: 10.1093/pnasnexus/pgad217 (PMC10338903; doi:10.1093/pnasnexus/pgad217)
Supplement: pgad217_Supplementary_Data [file pgad217_supplementary_data.zip › PNASNEXUS-PNASNEXUS-2023-00352R-s13.xlsx]

## Sheet: Sheet1
summary statistics dental non-metric trait data
frequency of positive observations (%)
	Winging UI1 (+ = ASU 1)	Shoveling UI1 (+ = ASU 3–6)	Double shoveling UI1 (+ = ASU 2–6)	Interruption groove UI2 (+ = ASU +)	Tuberculum dentale UI2 (+ = ASU 2–6)	Bushman canine UC (+ = ASU 1–3)	Hypocone UM2 (+ = ASU 3–5)	Cusp 5 UM1 (+ = ASU 2–5)	Carabelli's trait UM1 (+ = ASU 3–7)	Parastyle UM3 (+ = ASU 3–5)	Enamel extension UM1 (+ = ASU 1–3)	Root number UP1 (+ = ASU 2+)	Root number UM2 (+ = ASU 3+)	Odontome P1-P2 (+ = ASU +)	Congenital absence UM3 (+ = ASU -)	Lingual cusp LP2 (+ = ASU 2–9)	Groove pattern LM2 (+ = ASU Y)	Cusp number LM1 (+ = ASU 6+)	Cusp number LM2 (+ = ASU 5+)	Protostylid LM1 (+ = ASU 3–6)	Cusp 7 LM1 (+ = ASU 2–4)	Tome's root LP1 (+ = ASU 3–5)	Root number LC (+ = ASU 2+)	Root number LM1 (+ = ASU 3+)	Root number LM2 (+ = ASU 2+)
ALEU	21.7949	53.3333	14.4737	46.4789	31.5068	0	38.3562	1.21951	11.5385	0	55.102	10.6383	63.3333	3.19149	30.6452	40.2778	24.0741	26.1538	82.3529	7.57576	3.84615	0	0	53.0612	72.5
ARIZ	25.4658	84.2767	38.4615	54.7009	38.2979	0	82.1429	5.31915	47.7707	0	59.2593	14.2857	54.5455	8.59375	10.3448	34.1667	26.8293	46	84.1121	24.3243	6.79012	20	0	19.2308	89.4737
AUST	28.5714	12.5	0	0	20	0	93.1034	76.9231	33.3333	3.33333	62.1622	50	70.5882	0	8.10811	100	30.4348	77.7778	81.25	0	0	26.087	0	9.09091	90.625
BORN	28.5714	29.4118	11.7647	30	22.7273	11.1111	89.8734	6.66667	44.2857	5.12821	63.5294	46.6165	81.9048	2.7027	25	83.7838	25.4546	34.8837	75	8.16327	11.6667	45.1613	1.72414	14.1176	79.452
ENGL	2.35294	2.80374	5.50459	43.6893	25.4902	4.7619	64.6018	6.08696	49.5652	1.5873	38.6555	30.9859	59.7222	0	11.3924	59.322	31.1688	9.21053	26.9231	5.33333	3.75	26.4706	5.26316	1.31579	76.6667
ESIB	37.037	61.5385	25	46.1538	33.3333	0	63.6364	0	10.4167	0	78.125	13.0435	55.1724	0	18.2692	25	15.3846	40	62.5	0	0	0	0	50	55.5556
GREE	1.47059	0	0	35	5.26316	8.69565	50	5.66038	58.3333	0	16.6667	61.9048	58.3333	0	17.6471	60	43.4783	0	47.619	0	5.55556	7.14286	3.44828	0	91.3043
ITAL	2.08333	5.88235	0	17.6471	50	0	59.5745	23.2558	51.1628	0	9.30233	59.4595	81.8182	2.17391	20	27.5862	27.907	2.63158	37.1429	0	2.63158	13.1579	5.12821	0	100
JAPA	23.2558	71.9101	13.253	44.5783	9.63855	4.65116	72.7273	12.2222	27	2.08333	71.2963	24.7312	71.2766	7.76699	39.0909	62.6667	38.6667	34.7826	68.0556	12.987	1.21951	34.8837	1.72414	24.2105	69.4118
KENY	0	0	0	14.2857	33.3333	11.5385	78.9474	25	44.6429	4.44444	0	69.2308	87.5	4.08163	5.08475	80.7692	75	13.0435	82	0	31.9149	14.8936	0	0	96.4286
MALA	4.16667	28.5714	8.33333	35.2941	33.3333	4.34783	80.9524	35	41.8605	2.85714	52.0833	62	70.4545	0	18.3673	81.8182	38.4615	34.7826	66.6667	0	3.125	25.8065	0	10	73.1707
MONG	25	71.4286	7.69231	36.3636	24.2424	3.7037	68.5185	15	24.0741	0	83.3333	17.2414	40.625	2.43902	33.3333	40	16	29.4118	76.1905	19.0476	0	14.2857	0	25	52
NBRI	23.2258	8.87097	3.25203	19.1781	36.8056	1.94805	87.3832	59.0164	37.6812	1.98676	21.5385	49.1429	80.9783	1.78571	7.72947	90.6977	43.128	52.9412	50.2591	0	9.04977	14.2857	0	3.62694	95.6522
NEPA	33.3333	18.75	5.88235	25	16.6667	0	75.3425	6.25	27.2727	0	62.6374	31.9149	61.6279	1.85185	30	58.3333	15.3846	33.3333	50	1.92308	3.57143	36.8421	3.38983	27.8689	72.8814
NETH	17.6471	0	0	41.6667	50	3.44828	67.7419	5.26316	47.6191	0	44.4444	30.303	45.4545	3.44828	21.2121	56.5217	17.0213	3.125	8.51064	0	7.31707	9.43396	9.09091	0	70
NFEN	54.5455	16.6667	16.6667	45	33.3333	4.16667	54.054	12.9032	14.7059	3.7037	47.2727	27.8688	44.898	0	12.963	66.6667	22.2222	20	38.4615	2.63158	0	8.88889	3.22581	0	63.3333
NGUI	7.07965	0	2.5	15.873	22.2222	1.5873	89.8734	38.7435	31.8182	3.33333	34.9153	30.0885	56.1129	0	5.42857	68.421	45.5224	15.2941	38.6555	3.09278	5.18518	11.9318	1.48515	0	84.456
NIGE	0	0	0	10	50	22.2222	73.913	4.7619	43.4783	4	10.7143	53.8462	100	4.16667	3.7037	50	42.8571	0	83.3333	0	18.1818	33.3333	0	0	100
PERU	85.7143	90	75	38.2353	38.4615	0	78.7791	13.5802	15.9292	0	66.4516	13.3333	44.5833	3.24675	25.8258	24.3902	21.0526	61.3445	91.3706	1.875	10.5991	41.8605	1.50754	5.06912	69.2308
PHIL	18.1818	47.3684	14.2857	27.7778	38.8889	0	84.4444	23.913	40.4255	0	74.5098	32.6531	72	5.26316	8.51064	71.4286	31.8182	35.1351	66.6667	2.38095	6.97674	42.8571	2.27273	21.5686	68
SAFR	12.0482	5.66038	0	11.9658	43.75	36.8421	89.375	29.8246	20.1681	0.943396	0.961538	42.1053	83.0508	0	4.19162	66.9291	72.1519	5.30303	93.4783	7.43802	26.3158	3.8961	0	0	84.6154
SFIN	4.34783	9.52381	23.8095	45.8333	12.5	0	65.7143	0	40.9091	4.54545	16.6667	48.5714	52	0	11.3636	48.4849	13.7931	5.55556	17.8571	0	0	10	2.27273	0	84
SOMA	5.97015	0	5.88235	0	39.1304	3.125	71.0145	19.3548	51.6129	2.08333	4.41176	75	82.9268	0	4.05405	63.1579	58.3333	14.0351	57.8947	0	28.8136	18.3673	1.88679	0	93.75
THAI	27.6316	32.5	7.69231	33.7209	21.1765	9.27835	87.2612	23.2143	39.8601	1.72414	57.8313	33.9286	79.8611	1.31579	15.9341	69.7479	19.5946	36.4583	78.3582	0.740741	2.04082	9.89011	0.636943	5.91398	18.8889
VANU	6.45161	0	0	15.3846	21.4286	6.25	88	27.5	34	2.77778	30.9091	41.1765	64.1791	5.88235	2.98508	80	33.3333	35.2941	47.0588	5	15	23.0769	0	0	91.3043
VIET	36.3636	55.5556	22.2222	25	11.1111	0	80.7692	37.5	30.6122	2.7027	66.129	32.2581	81.0345	2.94118	13.6364	54.5455	26.087	29.4118	66.6667	0	4.54545	37.5	0	15.3846	67.9245
number of individuals scored (n)
	Winging UI1 (+ = ASU 1)	Shoveling UI1 (+ = ASU 3–6)	Double shoveling UI1 (+ = ASU 2–6)	Interruption groove UI2 (+ = ASU +)	Tuberculum dentale UI2 (+ = ASU 2–6)	Bushman canine UC (+ = ASU 1–3)	Hypocone UM2 (+ = ASU 3–5)	Cusp 5 UM1 (+ = ASU 2–5)	Carabelli's trait UM1 (+ = ASU 3–7)	Parastyle UM3 (+ = ASU 3–5)	Enamel extension UM1 (+ = ASU 1–3)	Root number UP1 (+ = ASU 2+)	Root number UM2 (+ = ASU 3+)	Odontome P1-P2 (+ = ASU +)	Congenital absence UM3 (+ = ASU -)	Lingual cusp LP2 (+ = ASU 2–9)	Groove pattern LM2 (+ = ASU Y)	Cusp number LM1 (+ = ASU 6+)	Cusp number LM2 (+ = ASU 5+)	Protostylid LM1 (+ = ASU 3–6)	Cusp 7 LM1 (+ = ASU 2–4)	Tome's root LP1 (+ = ASU 3–5)	Root number LC (+ = ASU 2+)	Root number LM1 (+ = ASU 3+)	Root number LM2 (+ = ASU 2+)
ALEU	78	75	76	71	73	69	73	82	78	35	49	47	30	94	62	72	54	65	68	66	78	27	20	49	40
ARIZ	161	159	156	117	141	96	112	94	157	26	27	28	22	128	29	120	82	150	107	148	162	30	38	26	19
AUST	7	8	5	5	5	7	29	13	15	30	37	38	34	13	37	11	23	9	16	18	12	23	29	33	32
BORN	14	17	17	20	22	27	79	60	70	39	85	133	105	37	104	37	55	43	52	49	60	31	58	85	73
ENGL	85	107	109	103	102	84	113	115	115	63	119	71	72	108	79	59	77	76	78	75	80	34	38	76	60
ESIB	27	13	8	26	21	24	55	21	48	27	96	115	58	21	104	8	13	5	8	10	12	6	17	20	18
GREE	68	5	5	20	19	23	54	53	48	33	54	63	36	44	68	10	23	19	21	19	18	28	29	22	23
ITAL	48	17	17	17	18	23	47	43	43	28	43	37	22	46	50	29	43	38	35	38	38	38	39	25	38
JAPA	86	89	83	83	83	86	99	90	100	48	108	93	94	103	110	75	75	69	72	77	82	43	58	95	85
KENY	53	16	16	14	15	26	57	56	56	45	51	39	16	49	59	26	48	46	50	46	47	47	50	25	28
MALA	24	14	12	17	18	23	42	40	43	35	48	50	44	45	49	33	39	23	39	31	32	31	30	40	41
MONG	28	21	13	22	33	27	54	40	54	38	66	58	64	41	72	15	25	17	21	21	21	7	14	28	25
NBRI	155	124	123	146	144	154	214	183	207	151	195	175	184	168	207	172	211	170	193	45	221	126	130	193	184
NEPA	12	16	17	12	12	24	73	64	66	33	91	94	86	54	90	24	52	39	48	52	56	19	59	61	59
NETH	17	16	15	24	22	29	31	19	21	24	36	33	33	29	33	46	47	32	47	33	41	53	55	55	50
NFEN	11	6	6	20	21	24	37	31	34	27	55	61	49	27	54	45	45	30	39	38	44	45	62	60	60
NGUI	226	37	40	63	63	63	237	191	242	150	295	339	319	142	350	57	134	85	119	97	135	176	202	211	193
NIGE	21	9	8	10	10	18	23	21	23	25	28	13	8	24	27	8	14	11	12	13	11	12	13	14	10
PERU	49	50	16	34	39	60	344	162	226	128	310	450	240	154	333	82	152	119	197	160	217	86	199	217	234
PHIL	11	19	7	18	18	24	45	46	47	31	51	49	50	38	47	28	44	37	42	42	43	21	44	51	50
SAFR	166	106	114	117	112	114	160	114	119	106	104	76	59	144	167	127	158	132	138	121	152	77	79	61	52
SFIN	23	21	21	24	24	29	35	22	22	22	30	35	25	36	44	33	29	18	28	21	22	40	44	30	25
SOMA	67	18	17	24	23	32	69	62	62	48	68	44	41	68	74	38	60	57	57	58	59	49	53	51	48
THAI	76	80	65	86	85	97	157	112	143	116	166	168	144	152	182	119	148	96	134	135	147	91	157	186	180
VANU	31	7	7	13	14	16	50	40	50	36	55	68	67	34	67	10	18	17	17	20	20	13	19	22	23
VIET	11	9	9	8	9	19	52	40	49	37	62	62	58	34	66	22	46	34	45	39	44	16	49	52	53
pooled correlation matrix
	Winging UI1 (+ = ASU 1)	Shoveling UI1 (+ = ASU 3–6)	Double shoveling UI1 (+ = ASU 2–6)	Interruption groove UI2 (+ = ASU +)	Tuberculum dentale UI2 (+ = ASU 2–6)	Bushman canine UC (+ = ASU 1–3)	Hypocone UM2 (+ = ASU 3–5)	Cusp 5 UM1 (+ = ASU 2–5)	Carabelli's trait UM1 (+ = ASU 3–7)	Parastyle UM3 (+ = ASU 3–5)	Enamel extension UM1 (+ = ASU 1–3)	Root number UP1 (+ = ASU 2+)	Root number UM2 (+ = ASU 3+)	Odontome P1-P2 (+ = ASU +)	Congenital absence UM3 (+ = ASU -)	Lingual cusp LP2 (+ = ASU 2–9)	Groove pattern LM2 (+ = ASU Y)	Cusp number LM1 (+ = ASU 6+)	Cusp number LM2 (+ = ASU 5+)	Protostylid LM1 (+ = ASU 3–6)	Cusp 7 LM1 (+ = ASU 2–4)	Tome's root LP1 (+ = ASU 3–5)	Root number LC (+ = ASU 2+)	Root number LM1 (+ = ASU 3+)	Root number LM2 (+ = ASU 2+)
Winging UI1 (+ = ASU 1)	1	-0.0256169	0.0331921	-0.00518355	0.0567318	0.0220261	-0.0142396	-0.0488592	0.0382309	0.00936208	0.0775088	-0.10265	0.000639814	-0.0398535	-0.0227878	0.0534955	0.0321029	-0.0826552	-0.0116616	-0.0160942	0.00702947	-0.00861011	-0.0170012	-0.0340136	-0.0214968
Shoveling UI1 (+ = ASU 3–6)	-0.0256168	1	0.16781	0.0933797	-0.0216531	0.0744392	0.00883418	0.0110601	-0.0731843	-0.053379	0.101777	0.0816326	-0.00534328	-0.0649148	-0.0235263	-0.0543291	-0.00466967	0.0116171	0.146099	0.147982	0.0547502	-0.0194427	0.0200446	0.0767655	-0.0672835
Double shoveling UI1 (+ = ASU 2–6)	0.0331921	0.16781	1	-0.0545159	0.0144956	0.0671998	-0.0169273	0.0713927	0.0650738	0.00112271	0.132597	-0.00542425	-0.00145503	0.0202291	-0.0375461	0.0216421	-0.0129468	0.0456944	0.0909047	0.101554	-0.0127358	0.128459	0.0468942	-0.0169524	-0.106827
Interruption groove UI2 (+ = ASU +)	-0.00518355	0.0933797	-0.0545159	1	0.156328	0.0498521	-0.00482054	0.0491001	-0.108559	0.0109541	0.0290884	-0.137681	-0.00942767	0.0135177	-0.0450928	0.0396326	-0.0431586	-0.0189319	0.00511409	-0.0302341	-0.0575446	-0.0874582	-0.0645566	0.13575	0.0152044
Tuberculum dentale UI2 (+ = ASU 2–6)	0.0567318	-0.0216531	0.0144956	0.156328	1	-0.0168907	0.0607534	-0.0595446	-0.00749206	0.0547091	0.0172564	-0.0443315	-0.0127361	0.0504499	0.019441	0.0297847	-0.0830774	0.0428217	0.0360012	-0.119581	-0.0705437	-0.0652403	-0.0345102	0.0335893	0.0645358
Bushman canine UC (+ = ASU 1–3)	0.0220261	0.0744392	0.0671998	0.0498521	-0.0168907	1	0.00612288	-0.0321548	0.0285913	-0.0148434	0.0491176	-0.0133349	-0.0140123	-0.0252524	0.00663539	0.0161044	-0.0382177	-0.00607085	0.0196603	0.133157	0.00433098	0.00654247	-0.0106383	-0.0574601	-0.00297978
Hypocone UM2 (+ = ASU 3–5)	-0.0142396	0.00883418	-0.0169273	-0.00482054	0.0607534	0.00612288	1	0.123021	0.155125	0.0303109	0.0284949	0.116354	0.144808	-0.00861886	-0.101231	0.181621	0.0398907	0.00646972	0.0680042	0.00767078	0.0272469	0.00884803	-0.0120582	-0.0536835	0.0647841
Cusp 5 UM1 (+ = ASU 2–5)	-0.0488592	0.0110601	0.0713927	0.0491001	-0.0595446	-0.0321548	0.123021	1	0.0895691	0.0091	0.0145368	-0.0439773	0.0079658	0.00269884	0.0115437	0.0690123	-0.040475	0.106837	0.0496774	0.00633364	0.0537603	-0.085684	-0.0342328	-0.0128306	0.0130768
Carabelli's trait UM1 (+ = ASU 3–7)	0.0382309	-0.0731843	0.0650738	-0.108559	-0.00749206	0.0285913	0.155125	0.0895691	1	-0.0193237	-0.0352114	0.0165944	0.0704026	-0.0244085	-0.023167	0.12399	0.0208095	0.121921	0.0500731	0.107437	0.0551107	-0.0523799	-0.0798396	0.00271402	0.0348407
Parastyle UM3 (+ = ASU 3–5)	0.00936208	-0.053379	0.00112271	0.0109541	0.0547091	-0.0148434	0.0303109	0.0091	-0.0193237	1	0.134051	-0.0788897	0.0102605	0.095765	-0.0162992	-0.00666264	-0.0622466	0.000670135	-0.0118852	-1.83881e-16	0.0602992	0.0723425	0.136929	-0.0238248	-0.00364477
Enamel extension UM1 (+ = ASU 1–3)	0.0775088	0.101777	0.132597	0.0290884	0.0172564	0.0491176	0.0284949	0.0145368	-0.0352114	0.134051	1	-0.0772049	-0.114911	0.035679	-0.00619376	-0.0249943	-0.00162325	0.0414904	0.0940235	-0.00228881	0.0379696	0.0887176	0.039654	-0.00745956	0.0261901
Root number UP1 (+ = ASU 2+)	-0.10265	0.0816326	-0.00542425	-0.137681	-0.0443315	-0.0133349	0.116354	-0.0439773	0.0165944	-0.0788897	-0.0772049	1	0.235107	-0.0256311	-0.144422	-0.0345755	0.0493553	0.0039137	0.0318469	0.0324093	0.0712668	0.139739	-0.0416828	0.0707169	0.142807
Root number UM2 (+ = ASU 3+)	0.000639814	-0.00534328	-0.00145503	-0.00942767	-0.0127361	-0.0140123	0.144808	0.0079658	0.0704026	0.0102605	-0.114911	0.235107	1	-0.104661	0.0150352	-0.0554081	0.0434674	0.0529843	0.0326417	-0.0494066	0.0258329	0.111063	-0.0770335	-0.0276725	0.281322
Odontome P1-P2 (+ = ASU +)	-0.0398535	-0.0649148	0.0202291	0.0135177	0.0504499	-0.0252524	-0.00861886	0.00269884	-0.0244085	0.095765	0.035679	-0.0256311	-0.104661	1	0.0220249	0.023673	-0.0267067	-0.0333131	0.0379079	0.049842	0.00334015	0.0116773	0.0800547	0.0374639	-0.0691264
Congenital absence UM3 (+ = ASU -)	-0.0227878	-0.0235263	-0.0375461	-0.0450928	0.019441	0.00663539	-0.101231	0.0115437	-0.023167	-0.0162992	-0.00619376	-0.144422	0.0150352	0.0220249	1	-0.0200931	-0.0572539	0.0737154	-0.101239	-0.0468604	-0.0263327	-0.116585	-0.0355811	-0.00343677	0.0570788
Lingual cusp LP2 (+ = ASU 2–9)	0.0534955	-0.0543291	0.0216421	0.0396326	0.0297847	0.0161044	0.181621	0.0690123	0.12399	-0.00666264	-0.0249943	-0.0345755	-0.0554081	0.023673	-0.0200931	1	0.0585838	-0.00546236	0.0955214	0.0699461	0.0204316	-0.097501	0.060509	0.0639659	-0.0108556
Groove pattern LM2 (+ = ASU Y)	0.0321029	-0.00466967	-0.0129468	-0.0431586	-0.0830774	-0.0382177	0.0398907	-0.040475	0.0208095	-0.0622466	-0.00162325	0.0493553	0.0434674	-0.0267067	-0.0572539	0.0585838	1	-0.0183891	0.0512557	0.022886	-0.045548	-0.0591936	-0.0677163	0.0321055	0.0319262
Cusp number LM1 (+ = ASU 6+)	-0.0826552	0.0116171	0.0456944	-0.0189319	0.0428217	-0.00607085	0.00646972	0.106837	0.121921	0.000670135	0.0414904	0.0039137	0.0529843	-0.0333131	0.0737154	-0.00546236	-0.0183891	1	0.0684645	0.0502949	0.000812249	0.000261139	-0.0412824	-0.0161452	0.0535347
Cusp number LM2 (+ = ASU 5+)	-0.0116616	0.146099	0.0909047	0.00511409	0.0360012	0.0196603	0.0680042	0.0496774	0.0500731	-0.0118852	0.0940235	0.0318469	0.0326417	0.0379079	-0.101239	0.0955214	0.0512557	0.0684645	1	0.0480758	0.0153382	0.00635078	0.0289906	-0.0424911	0.0773964
Protostylid LM1 (+ = ASU 3–6)	-0.0160942	0.147982	0.101554	-0.0302341	-0.119581	0.133157	0.00767078	0.00633364	0.107437	-1.83881e-16	-0.00228881	0.0324093	-0.0494066	0.049842	-0.0468604	0.0699461	0.022886	0.0502949	0.0480758	1	0.0259402	0.00551739	0.0453001	0.0313168	0.0107157
Cusp 7 LM1 (+ = ASU 2–4)	0.00702947	0.0547502	-0.0127358	-0.0575446	-0.0705437	0.00433098	0.0272469	0.0537603	0.0551107	0.0602992	0.0379696	0.0712668	0.0258329	0.00334015	-0.0263327	0.0204316	-0.045548	0.000812249	0.0153382	0.0259402	1	-0.0332927	0.0177604	-0.0445669	0.0916685
Tome's root LP1 (+ = ASU 3–5)	-0.00861011	-0.0194427	0.128459	-0.0874582	-0.0652403	0.00654247	0.00884803	-0.085684	-0.0523799	0.0723425	0.0887176	0.139739	0.111063	0.0116773	-0.116585	-0.097501	-0.0591936	0.000261139	0.00635078	0.00551739	-0.0332927	1	0.0191923	-0.0216291	0.00900574
Root number LC (+ = ASU 2+)	-0.0170012	0.0200446	0.0468942	-0.0645566	-0.0345102	-0.0106383	-0.0120582	-0.0342328	-0.0798396	0.13693	0.039654	-0.0416828	-0.0770334	0.0800548	-0.0355811	0.060509	-0.0677163	-0.0412824	0.0289906	0.0453001	0.0177604	0.0191923	1	0.0250772	-0.0628797
Root number LM1 (+ = ASU 3+)	-0.0340136	0.0767655	-0.0169524	0.13575	0.0335893	-0.0574601	-0.0536835	-0.0128306	0.00271402	-0.0238248	-0.00745956	0.0707169	-0.0276725	0.0374639	-0.00343677	0.0639659	0.0321055	-0.0161452	-0.0424911	0.0313168	-0.0445669	-0.0216291	0.0250772	1	-0.0571833
Root number LM2 (+ = ASU 2+)	-0.0214968	-0.0672835	-0.106827	0.0152044	0.0645358	-0.00297978	0.0647841	0.0130768	0.0348407	-0.00364477	0.0261901	0.142807	0.281322	-0.0691264	0.0570788	-0.0108556	0.0319262	0.0535347	0.0773964	0.0107157	0.0916685	0.00900574	-0.0628797	-0.0571833	1
