# Supplementary material for: Inferring human neutral genetic variation from craniodental phenotypes
Source: PNAS Nexus. 2023 Jul 3;2(7):pgad217. doi: 10.1093/pnasnexus/pgad217 (PMC10338903; doi:10.1093/pnasnexus/pgad217)
Supplement: pgad217_Supplementary_Data [file pgad217_supplementary_data.zip › PNASNEXUS-PNASNEXUS-2023-00352R-s14.xlsx]

## Sheet: Sheet1
Summary information climate variables
	Annual minimum temperature	Annual maximum temperature	Annual average temperature	Maximum temperature of warmest month	Minimum temperature of coldest month
ALEU	2	6.3	4.1	12.7	-3.2
ARIZ	12.9	30.1	21.5	40.8	3.5
AUST	16.3	31.2	23.7	37	7.9
BORN	19.5	27.9	23.7	28.2	19.2
ENGL	5.9	13	9.5	20.7	0.9
ESIB	-14.7	-3.4	-9	20.4	-32
GREE	13	21.7	17.3	32.5	5.5
ITAL	10.6	20.7	15.7	30.5	3.7
JAPA	8.2	16.1	12.2	28.2	-2.7
KENY	12.7	24.9	18.8	27.4	11
MALA	22.3	31.8	27.1	32.7	21.7
MONG	-7.1	5.6	-0.8	22.9	-26.9
NBRI	21.6	28.9	25.3	29.9	21
NEPA	12.1	24	18.1	28	3.2
NETH	6	12.5	9.2	20.7	-0.1
NFEN	-6	3.2	-1.4	18.6	-20
NGUI	22.6	30.3	26.4	31.7	21.8
NIGE	19.6	31.2	25.4	34.7	16.6
PERU	15.4	23.1	19.2	27	13.2
PHIL	23.4	31.3	27.4	33.8	21.6
SAFR	11.3	27.3	19.3	30.5	2.8
SFIN	2	8.3	5.1	20.8	-8.8
SOMA	23.1	30.7	26.9	32.9	22.1
THAI	23.6	32.5	28.1	34.9	20.2
VANU	20.3	27	23.7	29.3	18.4
VIET	20.3	27.4	23.8	33	13.3
